# Supplementary material for: Genome-wide expression profiling of microRNAs in poplar upon infection with the foliar rust fungus Melampsora larici-populina
Source: BMC Genomics. 2015 Sep 15;16(1):696. doi: 10.1186/s12864-015-1891-8 (PMC4570220; doi:10.1186/s12864-015-1891-8)
Supplement: Additional file 1: Table S1. — Known miRNAs identified in the three P. szechuanica libraries. (XLSX 77 kb) [file 12864_2015_1891_MOESM1_ESM.xlsx]

## Sheet: Sheet1
Additional file 1: Table S1 Known miRNAs identified in the three P. szechuanica libraries
		miRNA Precursor					Control Mature_miRNA			Sb052 Mature_miRNA			Th053 Mature_miRNA
Gene Family	miRNA name	location	length	MFE(kcal/mol)	sequence	struct	count	sequence	arm	count	sequence	arm	count	sequence	arm
MIR1444	miR1444	Chr08:9457700:9457789:-	90(nt)	-40.9	AGTTTATCACTTGAATGTTGACCGAATATGGATGAAAAGTTGTTTTCTGTTTCCTTTCCTCCACATTCGGTCAATGTTCCAGTGATGAGC	.((((((((((.(((((((((((((((.((((.((((.(..(........)..))))).)))).))))))))))))))).))))))))))	16875	TCCACATTCGGTCAATGTTCC	3p	7206	TCCACATTCGGTCAATGTTCC	3p	17702	TCCACATTCGGTCAATGTTCC	3p
MIR1446	miR1446a	Chr12:13298944:13299052:+	109(nt)	-41.6	ATCCAACTTTTTCTGAACTCTCTCCCTCAACTGCTATTCTAGAGCTTCCTGAGCTAACCCTTGTGTTTCTGTGTAGCAGTCAAGGTGGGAGGCTCAGAAAATGTTGGTT	..(((((.((((((((.(.((((((((..((((((((.(..((((....((((......)))).))))..).))))))))..))).)))))).)))))))).)))))..	744	TTCTGAACTCTCTCCCTCAAC	5p	564	TTCTGAACTCTCTCCCTCAAC	5p	962	TTCTGAACTCTCTCCCTCAAC	5p
MIR1446	miR1446b	Chr12:13184303:13184409:-	107(nt)	-48.8	ATCCAATTTCTTCTGAACTCTCTCCCTCAACCGCCACTCTAGAGGTTGGCACCTTGTCAATTGTTTCTGTGTAGCGGTCGAGGTGAGGGGTTCAGAACATGTTGGCT	..(((((...((((((((((.(((((((.(((((.((.(.((((((((((.....))))))...))))).)).))))).)))).)))))))))))))...)))))..		TTCTGAACTCTCTCCCTCAAC	5p		TTCTGAACTCTCTCCCTCAAC	5p		TTCTGAACTCTCTCCCTCAAC	5p
MIR1446	miR1446c	Chr12:13188956:13189064:-	109(nt)	-59	ATCCAACTTCTTCTGAACTCTCTCCCTCAACCGCTACTCTAGAGCTTGGCAATCCTTGTCGATTGTTTCTGTGTAGCGGTTGAGGTGAGGGGTTCAGAACATGTTGGCT	..(((((...((((((((((.((((((((((((((((.(..((((((((((.....))))))..))))..).))))))))))))).)))))))))))))...)))))..		TTCTGAACTCTCTCCCTCAAC	5p		TTCTGAACTCTCTCCCTCAAC	5p		TTCTGAACTCTCTCCCTCAAC	5p
MIR1446	miR1446d	Chr15:12601749:12601859:+	111(nt)	-49.74	ATCCAACTTTTTCTGAACTCTCTCCCTCAACTGCTATTCTAGAGCTTGTTAATCCTTGTCAAGTGTTTCCCTGTAGCAGTCGAGGCGAGGGGGTTTCGGAAAATGTTGGCT	..(((((.((((((((((((((((((((.((((((((......(((((...........)))))........)))))))).)))).))))))).))))))))).)))))..		TTCTGAACTCTCTCCCTCAAC	5p		TTCTGAACTCTCTCCCTCAAC	5p		TTCTGAACTCTCTCCCTCAAC	5p
MIR1446	miR1446e	Chr15:12441977:12442085:-	109(nt)	-51.8	ATCCAACTTCTTCTGAACTCTCTCCCTCAACTGCTACTCTAGATCTTGCCAATCCCTGTCAAGTGTTTCTGTGTAGCAGTCGAGGTGAGAGGTTCAGGAAATGTTGGCT	..(((((...((((((((.(((((((((.((((((((.(.(((.((((.((.....)).))))....)))).)))))))).)))).)))))))))))))...)))))..		TTCTGAACTCTCTCCCTCAAC	5p		TTCTGAACTCTCTCCCTCAAC	5p		TTCTGAACTCTCTCCCTCAAC	5p
undefa	miR1447	Chr13:15189760:15189879:+	120(nt)	-52.8	AGGAGGTCCTAATCAGGGCACTGCAATTCTAAATGTCTGTTGGCAAGTGGCGATGCCAGACGTTTGAAATTTACTTATCATTTATTAGTCAGAATTGCAGTGCCTTGATTTGGGCTTTGT	..(((((((.((((((((((((((((((((((((((((...((((........)))))))))))).......(((...........))).)))))))))))))))))))).)))))))..	4402	CAGAATTGCAGTGCCTTGATT	3p	3939	CAGAATTGCAGTGCCTTGATT	3p	3386	CAGAATTGCAGTGCCTTGATT	3p
undef	miR1448	Chr08:8166164:8166491:+	328(nt)	-75.7	CAAAGTCTGTTCTTTCCAACGCCTCCCATACCGGTAATCTCCAGCTGTTTCCTCCCTTTCCCTTGCTTGTCCTGCTTCAGATCCTTCAGTTCGGTAAGATCTGTCCTTGTATGCTTGTCGTTGGTCACATGATGATGGTGGTGATGCGTGCTCTTCTTTTGTTTTTTAAAAAAGAACATCCTTTCGTTGACTTGTTAATCTTGCTTTTACGCGGGATATTGTTACATGTCTTGTATAATGATTTTTATTAGCCCT	(((((((((.(((((.(((((.((((...(((..(((.(((..(((.....................((((((((....((....)).....((((((((..(((...(((((((..(((..(.(((.....))))..)))..).))))))..(((((((.........)))))))............)))......)))))))).....))))))))(((((((.((....((((((.................	755	TCTTTCCAACGCCTCCCATACC	5p	586	TCTTTCCAACGCCTCCCATACC	5p	819	TCTTTCCAACGCCTCCCATACC	5p
undef	miR1450	Chr04:22273485:22273614:-	130(nt)	-69.74	GGTCAGTTGTGTAGTCTGACCCGAGCCATTGAAGACAATCATTTGTTGGTGTCTCATTGGATTTGTTACCTGACAGTGTTTATCCAACAAATGATTCTCTTCAATGGCTCGGTCAGGTTACACAAGCGAT	.(((..(((((((..((((((.(((((((((((((.(((((((((((((.....(((((..............))))).....))))))))))))).)))))))))))))))))))..)))))))..)))	49359	TTCAATGGCTCGGTCAGGTTA	3p	45484	TTCAATGGCTCGGTCAGGTTA	3p	32767	TTCAATGGCTCGGTCAGGTTA	3p
MIR156	miR156a	Chr06:26631525:26631626:+	102(nt)	-49.6	CATTAGAAACTGACAGAAGAGAGTGAGCACACAGAGGCATATTTGTATAAATCTATACCATTGCTTTTGCGTGCTCACTTCTCATTCTGTCAGCTTCCAGAG	.....(((.(((((((((((((((((((((.((((((((.....(((((....)))))...)))))))).)))))))).)))).))))))))).))).....	263744	TGACAGAAGAGAGTGAGCAC	5p
MIR156	miR156b	Chr06:26631515:26631638:+	124(nt)	-57.4	TTCTTCTGGACATTAGAAACTGACAGAAGAGAGTGAGCACACAGAGGCATATTTGTATAAATCTATACCATTGCTTTTGCGTGCTCACTTCTCATTCTGTCAGCTTCCAGAGCCGGAATTCGGC	....((((((....((...(((((((((((((((((((((.((((((((.....(((((....)))))...)))))))).)))))))).)))).)))))))))))))))))((((.....))))				271315	TGACAGAAGAGAGTGAGCAC	5p	260853	TGACAGAAGAGAGTGAGCAC	5p
MIR156	miR156c	Chr06:20084147:20084271:-	125(nt)	-60.4	GAGGGACACAAAAGAAAGACTGACAGAAGAGAGTGAGCACACACGAAAGTATATGGTATGAAGGCATTCCATTGCAGGGTGTGTGCTCACATCTCTTCTGTCAGCTTCCACTTCCAAGTGTTTCC	..(..((((..(((.(((.(((((((((((((((((((((((((....(((.((((.(((....))).)))))))...)))))))))))).))))))))))))))))...)))....))))..).		TGACAGAAGAGAGTGAGCAC	5p		TGACAGAAGAGAGTGAGCAC	5p		TGACAGAAGAGAGTGAGCAC	5p
MIR156	miR156d	Chr18:13566861:13566985:-	125(nt)	-57.3	GAGGGTCACAAGAGAAAGACTGACAGAAGAGAGTGAGCACACACGAAAGCTAATTGTATGAAAGCATACCATTGCAGGGTGTGTGCTCACTTCTCTTCTGTCAGCTTACATTTGCCAGTGTTTCC	..(((.(((.(((..(((.(((((((((((((((((((((((((....((.(((.(((((....))))).)))))...)))))))))))).))))))))))))))))...)))....)))..)))		TGACAGAAGAGAGTGAGCAC	5p		TGACAGAAGAGAGTGAGCAC	5p		TGACAGAAGAGAGTGAGCAC	5p
MIR156	miR156e	Chr06:23735953:23736054:-	102(nt)	-60	GTAAGGGAGGTGACAGAAGAGAGTGAGCACACAGGGTACTTTCTTGCATGACATCCATGCTTGAAACTTTGCGTGCTCACTCTCTATCTGTCACCCCACCAC	.....((.((((((((((((((((((((((.((((((...(((..(((((.....)))))..))))))))).))))))))))))).))))))))))).....		TGACAGAAGAGAGTGAGCAC	5p		TGACAGAAGAGAGTGAGCAC	5p		TGACAGAAGAGAGTGAGCAC	5p
MIR156	miR156f	scaffold_28:190711:191013:+	303(nt)	-78.3	CTCTCTCTCTGTCTCTCTCTCTTCTTGTGTCATGCTATTGTATTATAATATTGACATTTATTCCATGCGTGAGGCAAGTCTCTTTCTGGTTCTATATAAAGGACTAACATGCCACCACTTAATCTCATCAAAGCAAACACAGCAAGGTTCCAGTTCTATATGGAAAAGTTAGGGTCATAGCATAATAGGGTTTTTGTTATTTTTTCTGGTGCGAGAGGCTACAAGGGTTGAGTCTGATGCTTAAAGATTCGAGGG	....((((.((((((.(((((((((...(((((..((((((...))))))....(((((((((...((((.((((.((((((((..(((((((......)))))))......(((((((((((.........((.......))....(((((........)))))..))))))...((((((.((......)).))))))......))))).)))))))).((.....)).)))).))))...((((((....))		TGACAGAAGAGAGTGAGCAC	3p		TGACAGAAGAGAGTGAGCAC	3p		TGACAGAAGAGAGTGAGCAC	3p
MIR156	miR156g	Chr18:1583344:1583467:-	124(nt)	-50	GCTTCTGGGACATTAGAAATTGACAGAAGAGAGTGAGCACACAGAGGCATATTTGTATAAAATTATACCATTGCTTTTGCGTGCTCATTTCTCTTTCTGTCACTTCCAGAGCCGGAATCTGATC	(((.((((((..........((((((((((((((((((((.((((((((.....(((((....)))))...)))))))).))))))).))))).)))))))).)))))))))............		TGACAGAAGAGAGTGAGCAC	5p		TGACAGAAGAGAGTGAGCAC	5p		TGACAGAAGAGAGTGAGCAC	5p
MIR156	miR156h	Chr11:11382226:11382328:-	103(nt)	-44.1	TTATGCATGCTGACAGAAGAGAGGGAGCACAACCCTGTAATAGCTAAAGAGAGTCTTTGCTTTTGTTGGACTGTGCTTTCTCTTCTTCTGTCACCAACCAACA	.......((.(((((((((((((..((((((..((..(((.(((.((((.....))))))).)))..))..))))))..))).)))))))))).)).......	730	TGACAGAAGAGAGGGAGCAC	5p	746	TGACAGAAGAGAGGGAGCAC	5p	681	TGACAGAAGAGAGGGAGCAC	5p
MIR156	miR156i	Chr01:34292479:34292591:+	113(nt)	-27.1	GGTACTTTCGTTGACAGAAGATGGAGAGCACAGCTACATGTAATCGAGAATTAGTCCTGTAGAAGTGCAGTTTGTGCTTTGTGTTTTCTTTTCTTCTTTAAACAGAATTGTTT	......((((((...((((((.((((((((((.(((((.(....(........).).))))).((..(.....)..)).))))))))))..))))))...))).)))......	3647	TTGACAGAAGATGGAGAGCAC	5p	3878	TTGACAGAAGATGGAGAGCAC	5p	4213	TTGACAGAAGATGGAGAGCAC	5p
MIR156	miR156j	scaffold_223:17965:18077:-	113(nt)	-29.5	GGTACTTTCGTTGACAGAAGATGGAGAGCACAGCTACATGTAATCGAGAATTAGTCCTGTAGAAGTGCAGTTTGTGCTTTGTGCTTTCTTTTCTTCTTTAAACAGAATTGTTT	......((((((...((((((.((((((((((.(((((.(....(........).).))))).((..(.....)..)).))))))))))..))))))...))).)))......		TTGACAGAAGATGGAGAGCAC	5p		TTGACAGAAGATGGAGAGCAC	5p		TTGACAGAAGATGGAGAGCAC	5p
MIR156	miR156k	Chr18:1583172:1583396:+	225(nt)	-55.1	ATATCTTGCTGCTTCCTTTCCTTTTTTGCCTACGATGCACCACCATCTTTTCTTCTCCAGGAGTTCTCTTTGTTTGGGTGTGTAAAGAGAGGGAATTAAAAAAGATTAGAGAGAAACAAATTAATTTCTGGAGCAAAAAACAGGCCAAAAGATGATCATCAAAGAGAGAAGAGATCAGATTCCGGCTCTGGAAGTGACAGAAAGAGAAATGAGCACGCAAAAGCA	.....(((((((((..((((.(((((((..(((..(((.((....(((..((((.......((((((((((.((((......)))).))))))))))....))))..))).(((((........))))))).))).....((((((..((..(((((.((..........)))))))..))..))).)))...))).))))))).)))).))))).)))).....							11	GACAGAAAGAGAAATGAGCA	3p
MIR156	miR156l	Chr06:26631518:26631625:-	108(nt)	-52.41	TCTGGAAGCTGACAGAATGAGAAGTGAGCACGCAAAAGCAATGGTATAGATTTATACAAATATGCCTCTGTGTGCTCACTCTCTTCTGTCAGTTTCTAATGTCCAGAA	(((((((((((((((((.((((.(((((((((((...(((...(((((....))))).....)))...)))))))))))))))))))))))))).......)))))).							5	GACAGAATGAGAAGTGAGCA	5p
MIR156	miR157a	Chr12:4939231:4939353:+	123(nt)	-48.1	AGGAGGCACTTGTGATGTTGTTGACAGAAGATAGAGAGCACAGATGATGTTTTGCAGTAGACTCTGGATCTCACTCCTTTGTGCTCTCTATGCTTCTGCCATCACCTTCAGCCCCGACCCCCA	.((.(((....((((((.....(.((((((((((((((((((((.((((...(.(((......))).)...)).)).)))))))))))))).))))))))))))).....)))))........	3196614	TTGACAGAAGATAGAGAGCAC	5p	3452903	TTGACAGAAGATAGAGAGCAC	5p	3761052	TTGACAGAAGATAGAGAGCAC	5p
MIR156	miR157b	Chr12:5273737:5273861:-	125(nt)	-47.9	AGGAGGCACTTGTGATGTTGTTGACAGAAGATAGAGAGCACAGATGATGTTTTGCAGTAGACTCTCTGGATCTCACTCCTTTGTGCTCTCTATGCTTCTGCCATCACCTTCAGCCCCGACCCCCA	.((.(((....((((((.....(.((((((((((((((((((((.((((...(.(((........))).)...)).)).)))))))))))))).))))))))))))).....)))))........		TTGACAGAAGATAGAGAGCAC	5p		TTGACAGAAGATAGAGAGCAC	5p		TTGACAGAAGATAGAGAGCAC	5p
MIR156	miR157c	Chr15:4226989:4227111:-	123(nt)	-56.1	AGGAGGCACTGGTGATGTTGTTGACAGAAGATAGAGAGCACAGATGATGATATGCAATGGACTCTGCATCCCACTCCTTTGTGCTCTCTATGCTTCTGTCATCACTTTCAGCCCCGAGCCCCT	(((.(((.(.(((((...((.(((((((((((((((((((((((.((((..(((((........)))))..)).)).)))))))))))))).))))))))).))...)))..)).).))))))		TTGACAGAAGATAGAGAGCAC	5p		TTGACAGAAGATAGAGAGCAC	5p		TTGACAGAAGATAGAGAGCAC	5p
MIR156	miR157d	Chr17:13418454:13418579:+	126(nt)	-58.5	AGGAGGCACTGGTGATGTTGTTGACAGAAGATAGAGAGCACAGATGATGAAATGCATGGAGCTTAATTGCATCTCACTCCTTTGTGCTCTCTAGTCTTCTGTCATCACCTTCAGCCCCTCACTCCG	(((.(((...(((((......(((((((((((((((((((((((.(((((.(((((...........))))).))).)).)))))))))))).))))))))))))))))....)))))).......		TTGACAGAAGATAGAGAGCAC	5p
MIR156	miR157e	Chr17:13418464:13418570:+	107(nt)	-50.6	GGTGATGTTGTTGACAGAAGATAGAGAGCACAGATGATGAAATGCATGGAGCTTAATTGCATCTCACTCCTTTGTGCTCTCTAGTCTTCTGTCATCACCTTCAGCCC	(((((.(.((.(((((((((((((((((((((((.(((((.(((((...........))))).))).)).)))))))))))).))))))))))).)).).))).)).					TTGACAGAAGATAGAGAGCAC	5p		TTGACAGAAGATAGAGAGCAC	5p
MIR156	miR157f	Chr17:13418460:13418566:-	107(nt)	-51.6	TGAAGGTGATGACAGAAGACTAGAGAGCACAAAGGAGTGAGATGCAATTAAGCTCCATGCATTTCATCATCTGTGCTCTCTATCTTCTGTCAACAACATCACCAGTG	....(((((((((((((((.(((((((((((...((.(((((((((...........)))))))))))...)))))))))))))))))))))......)))))....								GACAGAAGACTAGAGAGCAC	5p
MIR160	miR160a	Chr01:47432705:47432830:+	126(nt)	-62.1	GAAGAAGGTGACATGGGTTATGCCTGGCTCCCTGTATGCCACAAGCAAAGACCAATCTTTTGTTTTAGATTGGCTGTTGCCGGTGGCGTGCGAGGAGCCAAGCATACTCTCTCTTTCTCTATCTGT	..((((((.((...((((.((((.(((((((.((((((((((..((((((.(((((((........))))))))).))))..)))))))))).))))))).)))))))))).))))))........	668	TGCCTGGCTCCCTGTATGCCA	5p	384	GCGTGCGAGGAGCCAAGCATA	3p	355	GCGTGCGAGGAGCCAAGCATA	3p
MIR160	miR160b	Chr11:17249449:17249575:-	127(nt)	-61.6	GAAGGAGGTGAAATGGGTTATGCCTGGCTCCCTGTATGCCACAGCAAAGACCAATCTCTTCTGTCTTAGATTGGCTGCTGCCGGTGGCGTGCGAGGAGCCAAGCATACTCTCTCCTTTCTATCTCTA	...((((((((((.(((.(((((.(((((((.((((((((((.(((.((.(((((((..........)))))))))..)))..)))))))))).))))))).)))))....))).)))).)))))).		TGCCTGGCTCCCTGTATGCCA	5p		GCGTGCGAGGAGCCAAGCATA	3p		GCGTGCGAGGAGCCAAGCATA	3p
MIR160	miR160c	Chr06:159782:159905:+	124(nt)	-61.5	CTTGGTCTGAAAGAATGGCCTGCCTGGCTCCCTGAATGCCATCTAGGAAGCTTGTCAAAGAGTGTTGGCAACCTTTCTATTTGGCATGAGGGGAGTCGAGCAGGCCAATTAACAACAGCTTACA	...((.(((....((((((((((.(((((((((..((((((..(((((((.(((((((......))))))).)))))))..))))))..))))))))).))))))).))).....)))))....	505	GCATGAGGGGAGTCGAGCAGG	3p	506	GCATGAGGGGAGTCGAGCAGG	3p	686	GCATGAGGGGAGTCGAGCAGG	3p
MIR160	miR160d	Chr16:125043:125166:+	124(nt)	-56.1	CTCGGTCTGAAAGAATGGTCTGCCTGGCTCCCTGAATGCCATCTAGGAAGCTTGTCAAAGAGTGTTGGCAACCTCTCTAACTGGCATGAGGGGAGTCACGCAGGCCCAACTACAGCTTACTGCT	..(((((((..((...(((((((.(((((((((..((((((..(((..((.(((((((......))))))).))..)))..))))))..))))))))).)))))))...)).)))...))))..		GCATGAGGGGAGTCACGCAGG	3p		GCATGAGGGGAGTCACGCAGG	3p		GCATGAGGGGAGTCACGCAGG	3p
MIR160	miR160e	Chr08:2326289:2326410:-	122(nt)	-56.3	GCATCCATATATATTATATGTGCCTGGCTCCCTGTATGCCATTTGCAGAGCCCAACGGATCCTCGATGGCCTCCGTGGATGGCGTATGAGGAGCCATGCATATTCGCATGTATATTATACAT	......((((((((...((((((.(((((((..((((((((((..(.(((.(((.(((....))).))).))).)..))))))))))..))))))).))))))....)))))))).......	949	GCGTATGAGGAGCCATGCATA	3p	1015	GCGTATGAGGAGCCATGCATA	3p	1143	GCGTATGAGGAGCCATGCATA	3p
MIR160	miR160f	Chr10:20626340:20626461:+	122(nt)	-57.5	GCATCCATATATATTATATGTGCCTGGCTCCCTGTATGCCATTTGCAGAGCCCACCGGTTCTTCGATGGCCTCCGTGGATGGCGTATGAGGAGCCATGCATATTCACATGTATATATCCATG	......((((((((...((((((.(((((((..((((((((((..(.(((.(((.(((....))).))).))).)..))))))))))..))))))).))))))....)))))))).......		GCGTATGAGGAGCCATGCATA	3p		GCGTATGAGGAGCCATGCATA	3p		GCGTATGAGGAGCCATGCATA	3p
MIR162_1	miR162a	Chr12:6004875:6005000:+	126(nt)	-49	GTGGTGGTTGGGAAGACACTGGAGGCAGCGGTTCATCGATCTCTTCCTGGCCAATTTTTTGTTTAGCACGAAAAACATGAACCGATCGATAAACCTCTGCATCCAGCGCTTCCTTTATTCCCCTTC	..((.((..((((((.(.(((((.((((.((((.(((((((..(((.((.....((((((((.....)))))))))).)))..))))))).)))).)))).))))).))))))).....))))...	2135	TCGATAAACCTCTGCATCCAG	3p	1818	TCGATAAACCTCTGCATCCAG	3p	1776	TCGATAAACCTCTGCATCCAG	3p
MIR162_1	miR162b	Chr15:6734663:6734788:+	126(nt)	-44.7	AGTTTGGTTGAGAAGACACTGGAGGCAGCGGTTCATCGATCTTTTCCTGAAGATTTTTTTGTTTTACACGAACAACACGAACCGATCGATAAACCTCTGCATCCAGTGCTTCCCTTACTCCACTTT	(((..(((.(.((((.(((((((.((((.((((.(((((((..(((.((.........((((((.....)))))))).)))..))))))).)))).)))).))))))))))).)..)))..)))..		TCGATAAACCTCTGCATCCAG	3p					TCGATAAACCTCTGCATCCAG	3p
MIR162_1	miR162c	Chr15:6734662:6734788:+	127(nt)	-48.2	GAGTTTGGTTGAGAAGACACTGGAGGCAGCGGTTCATCGATCTTTTCCTGAAGATTTTTTTGTTTTACACGAACAACACGAACCGATCGATAAACCTCTGCATCCAGTGCTTCCCTTACTCCACTTT	((((..((....((((.(((((((.((((.((((.(((((((..(((.((.........((((((.....)))))))).)))..))))))).)))).)))).)))))))))))))..))))......					TCGATAAACCTCTGCATCCAG	3p
MIR164	miR164a	Chr02:16629824:16629912:+	89(nt)	-40.1	GGTTCCTTGCTGGAGAAGCAGGGCACGTGCAAAATCCTGATGAAGTGCTTACACTTTGCACGCGCTCTTCTTCTCCAACACGGGCTCCT	((..(((((.((((((((.(((((.(((((((...........((((....))))))))))).))))).)))))))).)).)))..)).	76283	TGGAGAAGCAGGGCACGTGCA	5p	67597	TGGAGAAGCAGGGCACGTGCA	5p	35197	TGGAGAAGCAGGGCACGTGCA	5p
MIR164	miR164b	Chr13:963530:963613:-	84(nt)	-41.7	TAGCTCTTGCTGGAGAAGCAGGGCACGTGCAAGCTCTCTCCTCAGGCTTTCCTTGCACGTGCTCCCCTTCTCCAACATGGGTTT	.(((((.((.((((((((..(((((((((((((......((...)).....)))))))))))))..)))))))).)).))))).		TGGAGAAGCAGGGCACGTGCA	5p		TGGAGAAGCAGGGCACGTGCA	5p		TGGAGAAGCAGGGCACGTGCA	5p
MIR164	miR164c	Chr14:9826189:9826289:+	101(nt)	-47.8	TGGCTCACGCTGGAGAAGCAGGGCACGTGCAAAATCCTTCTCGGCTTCCAGATGCTGATGAAGCACTCTTTGCACGTGCTCCCCTCCTCCAACATGAGTTC	.((((((.(.(((((.((..(((((((((((((...(((((((((........))))).)))).....)))))))))))))..)).))))).).)))))).		TGGAGAAGCAGGGCACGTGCA	5p		TGGAGAAGCAGGGCACGTGCA	5p		TGGAGAAGCAGGGCACGTGCA	5p
MIR164	miR164d	Chr16:13268997:13269154:+	158(nt)	-61	GTGAGCAAGATGGAGAAGCAGGGCACGTGCATTACTAACTCATGCACACAGAGTGAGAGAGACATTTCTTGCTGGAGTTATGACTCTTACCTACTATAGATTGTGTTGGCTTCAGCGAGTTAGTTCTTCATGTGCCTGTCTTCCCCATCATGATCACT	((((.((.(((((.((((..(((((((((....((((((((.............((((((....))))))((((((((((..(((((..........)))..))..))))))))))))))))))....)))))))))..)))).))))).)).)))).		TGGAGAAGCAGGGCACGTGCA	5p		TGGAGAAGCAGGGCACGTGCA	5p		TGGAGAAGCAGGGCACGTGCA	5p
MIR164	miR164e	Chr03:9827743:9827837:+	95(nt)	-49.5	TGAGCCATGCTGGAGAAGCAGGGCACATGCTAAATCTATCAGCTTGAAAGTCTGATAGTTTTGCATGTGCTCTATCTCTCCAGCTTGGACCCTCC	.((((((.((((((((.(.(((((((((((.(((.(((((((((....)).))))))).)))))))))))))).).)))))))).)))...))).	12	TGGAGAAGCAGGGCACATGCT	5p
MIR166	miR166a	Chr01:6622516:6622698:-	183(nt)	-62.5	GGAAGCTATTTCTTTTGAGGGGAATGTTGTCTGGCTCGAGGTCACTAATGGGATCTATGATTTTATCTCAATTGATTGATTTTCTTTTAAATTCTAGTAAATTGAATTGAGAGATATCATGATCAACTTATATTTAATGATGTCGGACCAGGCTTCATTCCCCCCAATTGTTTCTTCCTTTCA	(((((......(..(((.((((((((..((((((..(((.((((..((((.((((.(((((....(((((((...(..((((.((..........)).))))..))))))))...)))))))))......))))...)))).)))..))))))..)))))))).)))..)...))))).....	1187718	TCGGACCAGGCTTCATTCCCC	3p	1134220	TCGGACCAGGCTTCATTCCCC	3p	767984	TCGGACCAGGCTTCATTCCCC	3p
MIR166	miR166b	Chr02:2742397:2742503:+	107(nt)	-47	TAACTGTTGAGGGGATTGCTGTCTGGTTCGATGTCATTCATGTGAAGCTTTAACATTAATGTAGTATTGAGTGATTTCGGACCAGGCTTCATTCCCCCCAACTATAT	.....((((.(((((.((..(((((((((((.((((((((.(((..((.(((....))).))..))))))))))).)))))))))))..)).))))).)))).....		TCGGACCAGGCTTCATTCCCC	3p		TCGGACCAGGCTTCATTCCCC	3p		TCGGACCAGGCTTCATTCCCC	3p
MIR166	miR166c	Chr02:13561864:13562016:+	153(nt)	-68.8	GGGAGCATCTTTTTTTGAGGGGAATGTTGTCTGGCTCGAGGACTCTTTCTTGATCAGTCTGATCAAGTGTTCTATCTTTAGATCTAATATCTTAGATCATGTGTTAGGGTCGTCGGACCAGGCTTCATTCCCCCCAATTATTGCTTCCATTAA	(((((((....(..(((.((((((((..((((((..(((.((((((..(((((((.....))))))).............(((((((....))))))).......)))))).)))..))))))..)))))))).)))..).))))))).....		TCGGACCAGGCTTCATTCCCC	3p		TCGGACCAGGCTTCATTCCCC	3p		TCGGACCAGGCTTCATTCCCC	3p
MIR166	miR166d	Chr05:5096862:5096985:-	124(nt)	-55.3	TGCATGTGCGTGAGTTGAGGGGAATGTTGGCTGGCTCGAAGCTTAAGCAAAGAGTTTTCTCTCAAGAAACAACTGTTAAGGCTTCGGACCAGGCTTCATTCCCCTCAACCAATAAACTTATGTA	((((((....((.(((((((((((((..(.((((..((((((((.((((....(((((.......)))))...)))).))))))))..)))).)..))))))))))))))).......))))))		TCGGACCAGGCTTCATTCCCC	3p		TCGGACCAGGCTTCATTCCCC	3p		TCGGACCAGGCTTCATTCCCC	3p
MIR166	miR166e	Chr05:23191829:23191952:-	124(nt)	-50.4	CGCGTATTAACTGTTGAGGGGATTGTCGTCTGGTTCGATGTCATTCATGAGAAGCTCAAACATAAACGTAATATTGAATGATTTCGGACCAGGCTTCATTCCCCCCAACAATGTTTGATTAGCG	(((.....((((((((.(((((.((..(((((((((((.((((((((.(((...)))..((......)).....)))))))).)))))))))))..)).))))).)))))..)))......)))		TCGGACCAGGCTTCATTCCCC	3p		TCGGACCAGGCTTCATTCCCC	3p		TCGGACCAGGCTTCATTCCCC	3p
MIR166	miR166f	Chr07:12409148:12409271:+	124(nt)	-58.7	GGTGTGTGGGTGTGTTGAGGGGAATGTTGGCTGGCTCGAAGCTTAAGCAAAGAGTTTCCTAACATGAAACAACTGTTAAGGCTTCGGACCAGGCTTCATTCCCCTCAAACATACAAGCTTATTT	((((.((..(((((((((((((((((..(.((((..((((((((.((((....(((((.......)))))...)))).))))))))..)))).)..)))))))))).)))))))..)).)))).		TCGGACCAGGCTTCATTCCCC	3p		TCGGACCAGGCTTCATTCCCC	3p		TCGGACCAGGCTTCATTCCCC	3p
MIR166	miR166g	Chr08:11064996:11065099:-	104(nt)	-53.3	ACACAGTTGAGGGGAATGCTGTCTGGTTCGAGACCATTCACCTGAAGAGCACGCATTCATCTTTTGAGTGATCTCGGACCAGGCTTCATTCCCCCCAACTCAAA	....(((((.((((((((..(((((((((((((.((((((...(((((...........))))))))))).)))))))))))))..)))))))).)))))....		TCGGACCAGGCTTCATTCCCC	3p		TCGGACCAGGCTTCATTCCCC	3p		TCGGACCAGGCTTCATTCCCC	3p
MIR166	miR166h	Chr10:10235779:10235880:+	102(nt)	-41.66	ACACAGTTGAGGGGAATGCTGTCTGATTCGAGACCATTCACTTTAAGCACACATTCATCTTTCGAATGATCTCGGACCAGGCTTCATTCCCCCCAACTCAAA	....(((((.((((((((..(((((.(((((((.(((((........................))))).))))))).)))))..)))))))).)))))....		TCGGACCAGGCTTCATTCCCC	3p		TCGGACCAGGCTTCATTCCCC	3p		TCGGACCAGGCTTCATTCCCC	3p
MIR166	miR166i	Chr12:2071988:2072109:-	122(nt)	-52.06	AGGAAGCTTGTCTTTTGAGGGGAATGTTGTTTGGTTCAAGGCCTGGCCACCCCATGTCTTGGAATTTAAAATATCATGTCCTCGGACCAGGCTTCATTCCCCTCAATTACTGCTTCCAAATA	.((((((..((...((((((((((((..(((((((((.((((.(((.....))).)))).(((...............)))..)))))))))..))))))))))))..)).)))))).....		TCGGACCAGGCTTCATTCCCC	3p
MIR166	miR166j	Chr14:8105966:8106127:+	162(nt)	-57.2	AGGTAGCTTCTTTTTTGAGGGGAATGTTGTCTGGCTCGAGGACTTTTTGTTCATCAATCTAATCGAACTTTCTACCTGTAGATCTAGTATCTTATTTAAGATTGATCACGTATTAGGGTTGTCGGACCAGGCTTCATTCCCCCCAATCATTGCTTCCATCTC	.((.(((.......(((.((((((((..((((((..(((.((((((.(((..((((((((((..(((((.((((....))))...))).))....)).)))))))).)))....)))))).)))..))))))..)))))))).))).....))).)).....		TCGGACCAGGCTTCATTCCCC	3p		TCGGACCAGGCTTCATTCCCC	3p		TCGGACCAGGCTTCATTCCCC	3p
MIR166	miR166k	Chr14:8119892:8120053:+	162(nt)	-57.2	AGGTAGCTTCTTTTTTGAGGGGAATGTTGTCTGGCTCGAGGACTTTTTGTTCATCAATCTAATCGAACTTTCTACCTGTAGATCTAGTATCTTATTTAAGATTGATCACGTATTAGGGTTGTCGGACCAGGCTTCATTCCCCCCAATCATTGCTTCCATCTC	.((.(((.......(((.((((((((..((((((..(((.((((((.(((..((((((((((..(((((.((((....))))...))).))....)).)))))))).)))....)))))).)))..))))))..)))))))).))).....))).)).....		TCGGACCAGGCTTCATTCCCC	3p		TCGGACCAGGCTTCATTCCCC	3p		TCGGACCAGGCTTCATTCCCC	3p
MIR166	miR166l	Chr15:2477717:2477824:+	108(nt)	-50.4	AGTGAGGATGTGGGGGAATGTCGTCTGACTCGAGACAACAGGTAAACTGAAGGAATGGCCGGAGTTTAAGAGTTCTCTCGGACCAGGCTTCATTCCCCTCATCCACAC	.(((.(((((.(((((((((..(((((..((((((.(((...((((((...((.....))..))))))...))).))))))..)))))..)))))))))))))).)))		TCGGACCAGGCTTCATTCCCC	3p		TCGGACCAGGCTTCATTCCCC	3p		TCGGACCAGGCTTCATTCCCC	3p
MIR166	miR166m	Chr12:2071998:2072102:-	105(nt)	-40.46	TTGTCTTTTGAGGGGAATGTTGTTTGGTTCAAGGCCTGGCCACCCCATGTCTTGGAATTTAAAATATCATGTCCTCGGACCAGGCTTCATTCCCCTCAATTACTG	..((...((((((((((((..(((((((((.((((.(((.....))).)))).(((...............)))..)))))))))..))))))))))))..))..					TCGGACCAGGCTTCATTCCCC	3p		TCGGACCAGGCTTCATTCCCC	3p
MIR166	miR166n	Chr15:436395:436492:-	98(nt)	-38.3	TAACTTTTGTGGTGAATGTTGTCTGGTTCAAGGCATGGCCACCACATCTCTTGGTGAATATATGTCCTCGGACCAGGCTTCATTCCCCTCAATTAATG	......(((.((.(((((..(((((((((.(((((((..(((((.......)))))....)))).))).)))))))))..))))).)).)))......		TCGGACCAGGCTTCATTCCCC	3p		TCGGACCAGGCTTCATTCCCC	3p		TCGGACCAGGCTTCATTCCCC	3p
MIR166	miR166o	Chr19:4229717:4230063:-	347(nt)	-90.94	GATGGAAAAGGGGTGTTTGGAATGAAGTTTGATCCAAGATCCTTGTCTCTCCCGTTAACTTAGTCTCTGTTACTGTTAGGTTTTCATTACTGAGTGTATTTGCAGCCCCCTTGTCTGATTTTAGCATCATGAGAGTAGGAAGTGCTGGTGATCATAGGGTTTGGTTCAAGATCCATTTGACTCTTCTCTTTATATCTCTCCTGTGTCCTAGCTGGTAATCTGTAGTAGTCGTAATTATCCCTTACTTGTTAATTT	...(((((((((((((..(((((((((((((.(((.(((((............(..(((((((.(.........))))))))..)....(..((((((.((((.(((((((....((((((((((((..............))))))).))))).))))...))).(((((((.....((......))...........((((.....((((.(((((...(((((.......)))))...))))).))))....	162945	TCGGACCAGGCTTCATTCCTT	3p	175493	TCGGACCAGGCTTCATTCCTT	3p	113503	TCGGACCAGGCTTCATTCCTT	3p
MIR166	miR166p	Chr13:4144274:4144612:+	339(nt)	-93.35	GAAGGAAAAGGGGTGTTTGGAATGAAGTTTGATCCAAGATCCTTGTCTCTCCCGTTCATTTAGTAATGTTACTGCTAGGTTTCGCTATGTATTGATCAGTGTATACACAGCAGCTACGAGCTAGGCCTTGTGTTTCAGATTTTAGCTTCAATATAGAGTGAGAGTGATAGAGTTTGATTCAAGATCCATCTCATGTGTGCTAGCTAGCTTTTAAATTTTTAATCATATCCCTACTTCCTGTTAATTCTTAGGTTT	((((((((.(((((((..(((((((((((((.(((.(((((.(((((.(((......((((((((.......)))))))).(((((.((((((((...(((....)))..........(((((((..(((.....)))..))))))))))))))).)))))))).))))).......((((.(((....((...(((((.(((((.((...((((.....................((((........)))).))		TCGGACCAGGCTTCATTCCTT	3p		TCGGACCAGGCTTCATTCCTT	3p		TCGGACCAGGCTTCATTCCTT	3p
MIR166	miR166q	Chr07:12409348:12409519:+	172(nt)	-71.44	TCGTGAGGGTTAGGTTGAGAGGAATGTTGTCTGGCTCGAGGTCATTGAGGCCATGATTATACAGACATGGCATTACCTGATGACAGCCGAGAAAATTCAAAGTCTGTGTGTATCTTGTACCTCGATGATTCTCGGACCAGGCTTCATTCCTTCCAACAAACATTTGCTACAA	..(..((.(((..((((..(((((((..((((((..((((((((((((((.((.((((((((((((..(((..............)))..((....))...))))))))).))).))..))))))))).)))))..))))))..)))))))..)))).))).))..).....		TCGGACCAGGCTTCATTCCTT	3p		TCGGACCAGGCTTCATTCCTT	3p		TCGGACCAGGCTTCATTCCTT	3p
MIR167_1	miR167a	Chr02:3061400:3061491:-	92(nt)	-41.6	CACTAGCAGTTGAAGCTGCCAGCATGATCTAACTTCCTTGCTTCTTTATCAAGGATGGATTTAGATCATGTGGTGGTTTCACCTGTTGATGG	((.((((((.((((((..(((.((((((((((((((((((.........)))))).))..)))))))))))))..)))))).)))))).)).	20504	TGAAGCTGCCAGCATGATCTAA	5p	21623	TGAAGCTGCCAGCATGATCTAA	5p	19306	TGAAGCTGCCAGCATGATCTAA	5p
MIR167_1	miR167b	Chr05:22862849:22862961:+	113(nt)	-53.7	TCTCGTGCACCACTAGCAGTTGAAGCTGCCAGCATGATCTAAATTAACCTCCTTCTTTATCAAGGATGGATTAGATCATGTGGTAGTTTCACCTGCTGATGGCATCACGAAAA	..(((((..(((.((((((.(((((((((((.((((((((((.....(((((((.......))))).)).))))))))))))))))))))).)))))).)))...)))))...		TGAAGCTGCCAGCATGATCTAA	5p		TGAAGCTGCCAGCATGATCTAA	5p
MIR167_1	miR167c	Chr05:22862859:22862950:+	92(nt)	-44.5	CACTAGCAGTTGAAGCTGCCAGCATGATCTAAATTAACCTCCTTCTTTATCAAGGATGGATTAGATCATGTGGTAGTTTCACCTGCTGATGG	((.((((((.(((((((((((.((((((((((.....(((((((.......))))).)).))))))))))))))))))))).)))))).)).								TGAAGCTGCCAGCATGATCTAA	5p
MIR167_1	miR167d	Chr08:10758767:10758876:+	110(nt)	-49.84	TATCGTGCACCACTATCAGTTGAAGCTGCCAGCATGATCTTAACCTCCCTCCTTTGTCGAGGAAAGAACAGATCATGTGGCAGTTTCACCTGAAGTTGGTATCACGAGAA	..(((((.((((((.((((.(((((((((((.((((((((.......((((.......)))).......))))))))))))))))))).)))))).))))..)))))...	222016	TGAAGCTGCCAGCATGATCTTA	5p	189182	TGAAGCTGCCAGCATGATCTTA	5p	218762	TGAAGCTGCCAGCATGATCTTA	5p
MIR167_1	miR167e	Chr10:10752400:10752510:-	111(nt)	-50.2	TATCGTGCACCTCTATCAGTTGAAGCTGCCAGCATGATCTTAGCCTTCCTCCTTTGTTGAGGAAAGAAACAGATCATGTGGCAGTTTCACCTGTTGTTGGTATCACGAGAA	..(((((.(((..((.(((.(((((((((((.((((((((...(.((((((.......)))))).)....))))))))))))))))))).))).))..)))..)))))...		TGAAGCTGCCAGCATGATCTTA	5p		TGAAGCTGCCAGCATGATCTTA	5p		TGAAGCTGCCAGCATGATCTTA	5p
MIR167_1	miR167f	scaffold_1722:737:843:-	107(nt)	-42.76	AGGGAAAAGGTGAAGCTGCCAGCATGATCTATCTTTGGTTAGAGAAGGATAGAAGCGAAAGAACTAACCCTAGCTAGGTCATGCTCTGACAGCCTCACTCCTTCCTA	.(((((..(((((.(((((.(((((((((((.((..((((((.............(....)..))))))..)).)))))))))))..).)))).)))))..))))).	7652	TGAAGCTGCCAGCATGATCTA	5p	8538	TGAAGCTGCCAGCATGATCTA	5p	7574	TGAAGCTGCCAGCATGATCTA	5p
MIR167_1	miR167g	Chr02:3063994:3064091:-	98(nt)	-47	AGGGAAAAAGTGAAGCTGCCAGCATGATCTATCTTTGGTTAGAGAAAGAAAGGACTAACCCTAGCTAGGTCATGCTGTGACAGCCTCACTCCTTCCTA	.(((((..(((((.(((((((((((((((((.((..((((((............))))))..)).)))))))))))).).)))).)))))..))))).		TGAAGCTGCCAGCATGATCTA	5p		TGAAGCTGCCAGCATGATCTA	5p
MIR167_1	miR167h	Chr05:3750585:3750699:+	115(nt)	-55.54	AATCATGCACCACTAGTAGTTGAAGCTGCCAGCATGATCTGAACTTTCCTTAATTTTCCTATACGGGAAAGACTAGATCATGTGGTAGTTTCATCTATTGATGGTAGCATGGGAA	..((((((((((.((((((.(((((((((((.(((((((((..(((((((..............)))))))..)))))))))))))))))))).)))))).)))).))))))...	207837	TGAAGCTGCCAGCATGATCTG	5p	200357	TGAAGCTGCCAGCATGATCTG	5p
MIR167_1	miR167i	Chr05:3750585:3750699:+	115(nt)	-55.54	AATCATGCACCACTAGTAGTTGAAGCTGCCAGCATGATCTGAACTTTCCTTAATTTTCCTATACGGGAAAGACTAGATCATGTGGTAGTTTCATCTATTGATGGTAGCATGGGAA	..((((((((((.((((((.(((((((((((.(((((((((..(((((((..............)))))))..)))))))))))))))))))).)))))).)))).))))))...							150518	TGAAGCTGCCAGCATGATCTG	5p
MIR167_1	miR167j	scaffold_150:26713:26805:+	93(nt	-36.06	CGCTATTAGTTGAAGCTGCCTGCATGATCTGAGCTTTCCTTAATTTTTCTATACGAGAAAGACTAGATCATGTGGCAGTTTCACCTATTGATG	......(((.((((((((((.((((((((((..((((((...............).)))))..)))))))))))))))))))).)))......				1174	CTAGATCATGTGGCAGTTTCA	3p
MIR167_1	miR167k	Chr13:2783878:2783980:+	103(nt)	-41.64	AATCATGCACCGCTATTAGTTGAAGCTGCCAACATGATCTGAGCTTTCCTTAATTTTCCTATACAGGAAAGACTAGATCATGTGGCAGTTTCACCTATTGATG	.((((.((...))...(((.(((((((((((.(((((((((..(((((((..............)))))))..)))))))))))))))))))).))).)))).					CTAGATCATGTGGCAGTTTCA	3p
MIR167_1	miR167l	Chr13:2783888:2783983:+	96(nt)	-45.84	CGCTATTAGTTGAAGCTGCCAACATGATCTGAGCTTTCCTTAATTTTCCTATACAGGAAAGACTAGATCATGTGGCAGTTTCACCTATTGATGGTA	.((((((((((((((((((((.(((((((((..(((((((..............)))))))..))))))))))))))))))))...))))))))).							1350	AGATCATGTGGCAGTTTCACC	3p
MIR168	miR168a	Chr04:24020963:24021122:-	160(nt)	-73.8	AGTTACCGGCGGTCTCTAATTCGCTTGGTGCAGGTCGGGAACTGATTCGGCGATTTGATTGCCAGATGGCTAAACACGATTGGCTGTGAGGCAAATTATAAAAAGAAAGAGAATTGGATCCCGCCTTGCATCAACTGAATCGGAGACCGCGGTGAAGACG	..((((((.(((((((..(((((.((((((((((.(((((.(..((((..(....((((((((..((((((((......))))))))..))).)))))......).....))))..).))))).)))))))))).)))))..))))))))))))).....	202198	TCGCTTGGTGCAGGTCGGGAA	5p	215246	TCGCTTGGTGCAGGTCGGGAA	5p	120725	TCGCTTGGTGCAGGTCGGGAA	5p
MIR168	miR168b	Chr03:6270767:6270950:+	184(nt)	-79.5	ACTTACCGGCGGTCTCTGATTCGCTTGGTGCAGGTCGGGAACTGATTCGGCGATTTGATTGCCAGATGGCTCGACATGACTGGTTGTTGTGGAAAAAGAAAAGGAAGGAAACAGGAAAAAAAACAAAGAATAGCGAATTGGATCCCGCCTTGCATCAACTGAATCGGAGGCCGCGGTGAAGCAG	..((((((.((((((((((((((.((((((((((.(((((.(..(((((.(..((((...(((....)))....((..((.....))..))...............(....)...........)))).....))))))..).))))).)))))))))).)))))))))))))))))))).....		TCGCTTGGTGCAGGTCGGGAA	5p		TCGCTTGGTGCAGGTCGGGAA	5p
MIR168	miR168c	Chr02:3063994:3064091:-	184(nt)	-47	AGGGAAAAAGTGAAGCTGCCAGCATGATCTATCTTTGGTTAGAGAAAGAAAGGACTAACCCTAGCTAGGTCATGCTGTGACAGCCTCACTCCTTCCTA	.(((((..(((((.(((((((((((((((((.((..((((((............))))))..)).)))))))))))).).)))).)))))..))))).							7574	TGAAGCTGCCAGCATGATCTA	5p
MIR169_1	miR169a	Chr01:28934126:28934265:+	140(nt)	-65.6	AAAATAAGAGTCTTGTTAGTTAGCCAAGGACGACTTGCCTGTTCCTAGCAATTTGGGATTTGCCCTGGACTAAGAGGCAGGACCCTCATTCCGGGTTTCAGGCAGTCTCCTTGGCTAGGTTGACAGGCTCTTCTTTGTCA	.(((.((((((((.((((.(((((((((((.((((.(((((..((..(.(((..(((.((((((((......)).)))))).)))..))))..))...)))))))))))))))))))).).))))))))))).)))....	230	TAGCCAAGGACGACTTGCCT	5p
MIR169_1	miR169b	Chr15:12192183:12192325:+	143(nt)	-57.2	TGAAGAGGTAGAGGGTTTGGTAGCCAAGGACGACTAGCCTATTTCCTCCATGGGGTTCTCAAAAGAATGAAATGTCGTTCAGAGCTGACTGGTAGGGTTCATAGGCAGTCTCCTTTGGCTATCCTAACTGGCTCTCATTTTTC	.((((((...(((((((.((((((((((((.((((.((((((.(((((((.(.((((((.....((((((....))))))))))))..)))).))))...))))))))))))).))))))).)).....))))))).))))))	21653	TAGCCAAGGACGACTAGCCTA	5p	9689	TAGCCAAGGACGACTAGCCTA	5p	9356	TAGCCAAGGACGACTAGCCTA	5p
MIR169_1	miR169c	Chr15:12187390:12187535:+	146(nt)	-67.3	TGAAGAGCTAGAGGGTTGGGTAGCCAAGGACGACTTGCCTATTTCCTCCATGGGGTTCTGAAAAGAATGAAATACTGTCGTTCAGAGCTCACTGGTAGGGTTCATAGGCAGTCTCCTTTGGCTATCCTAACTGGCTCTCATTTTTC	(((.(((((((......(((((((((((((.((((.((((((.(((((((..((((((((((.((.........))....))))))))))..))).))))...))))))))))))).))))))))))...))))))))))......	1138	TAGCCAAGGACGACTTGCCTA	5p	512	TAGCCAAGGACGACTTGCCTA	5p	1094	TAGCCAAGGACGACTTGCCTA	5p
MIR169_1	miR169d	Chr01:28934213:28934419:+	207(nt)	-74.44	ATTCCGGGTTTCAGGCAGTCTCCTTGGCTAGGTTGACAGGCTCTTCTTTGTCATGCCAGGCCTTCTCTTCTTCCGGACAAACACGCCATTCACTCTATCTTGGTATCATTTCGTAAATGGAGGGTGAATAATTCAGGGGAAGTGAAGTCTTACATGAAGACAAGAGTCGTGTTTGGTAGCCAAGGATGACTTGCCCACTCTATGGAA	.(((((.......(((((((((((((((((....(((((((((((.(((.(((((..((((.(((.(((((((.(((......((((.....((((((..(((.......)))...)))))))))).....))).))))))).)))))))..)))))))).))))))).))))...)))))))))).))).)))).......)))))	16	TAGCCAAGGATGACTTGCCCA	3p
MIR169_1	miR169e	Chr09:7541619:7541733:+	115(nt)	-46.6	TCGTGTTTGGTAGCCAAGGATGACTTGCCCACTCCATTGAAAGAGTTTTTCAAGCATATGGTAGTGTAGAACTTTTCTTTGGTTCTGGGCAGTCATCTTGGCTATGCTGACAGCC	...((((..(((((((((.((((((.(((((..(((..(((.(((((((....((((......))))))))))))))..)))...))))))))))))))))))))...))))...		TAGCCAAGGATGACTTGCCCA	5p
MIR169_1	miR169f	Chr01:32753145:32753284:-	140(nt)	-56.6	TCTTGTTTGATAGCCAAGGATGACTTGCCTGCTACTTGCAAGAGTTTCTGCAAAGAGATCAGAACCAAATATGCATGGAATTATATGTAATGAAACTCTTGTTTGATTGCCAGGCAGTCTCCTTGGCTAGCCTGACAGGC	.((((((...((((((((((.((((.((((((..(..(((((((((((......(....)...........((((((......))))))..)))))))))))..)...).)))))))))))))))))))....)))))).	30	TAGCCAAGGATGACTTGCCTG	5p	11	TAGCCAAGGATGACTTGCCTG	5p	9	TAGCCAAGGATGACTTGCCTG	5p
MIR169_1	miR169g	Chr01:32753430:32753554:-	125(nt)	-52.99	TCTTGTTTGGTAGCCAAGGATGACTTGCCTGCTCCATTGTAGGAGGTTTCCGAAAAAATGCAGACATGTATAATTTCGAAACCCCTGTTTCGTTTCAGGCAGTCTCCTTGGCTAACTTGACTGGC	.((.(((.((((((((((((.((((.(((((........((((.((((((.((((..(((((....)))))..))))))))))))))........)))))))))))))))))).))).))).)).		TAGCCAAGGATGACTTGCCTG	5p		TAGCCAAGGATGACTTGCCTG	5p		TAGCCAAGGATGACTTGCCTG	5p
MIR169_2	miR169h	Chr03:17651355:17651559:-	205(nt)	-76.7	TCTTGTTTGGTAGCCAAGGATGACTTGCCTGTAGCCTCCCTCGGATTCATGAACACGAGCATTTATGTGGTGCTCAAAAGAAAAGGAGAGAATGATCCCAGCTGGCAGCGACAAGGTCAATCCATTGAAGTAGCGAGAAGCAGGTGATTTATAGCTAGAATCCACAAGAGGTTCCCAGCAAGTGTCCTTGGCTAACGAGACGGGC	.(((((((.((((((((((((.((((((..(.((((((....((((((........(((((((.....)))))))...........((.....((((((.(((.((.((..(((((.....)).)))..)).))....))).)).)))).....)).))))))....)))))).)..)))))))))))))))).)).))))))).		TAGCCAAGGATGACTTGCCTG	5p		TAGCCAAGGATGACTTGCCTG	5p		TAGCCAAGGATGACTTGCCTG	5p
MIR169_1	miR169i	Chr17:5766966:5767111:-	146(nt)	-54.3	TCTTGTTTGATAGCCAAGGATGACTTGCCTGCTACATACAAGAGATCATTATGCATAAATAGAACGAAATATGTACATGGTATTAATTAATGCAGTGAAAACTCTTGTTTGGTTGCCAGGCAGTCTCCTTGGCTAAGCTGACAGGC	.((((((...((((((((((.((((.((((((..((.(((((((.......((((((............))))))(((.(((((....))))).)))....))))))).))...).)))))))))))))))))))....)))))).		TAGCCAAGGATGACTTGCCTG	5p		TAGCCAAGGATGACTTGCCTG	5p		TAGCCAAGGATGACTTGCCTG	5p
MIR169_1	miR169j	Chr17:5767271:5767391:-	121(nt)	-57.2	TCTTGTTTGGTAGCCAAGGATGACTTGCCTGCTCCCTTCAAGGAGGTTTCATGAAATGCAGACATGATCTCTCGAAACCCCTGTTGGGTTTCAGGCGGTCTCCTTGGCTAACTTGACAGGC	.((((((.((((((((((((.((((.(((((..(((....(((.((((((..((.((.((....)))).))..)))))))))...)))...)))))))))))))))))).))).)))))).		TAGCCAAGGATGACTTGCCTG	5p		TAGCCAAGGATGACTTGCCTG	5p		TAGCCAAGGATGACTTGCCTG	5p
MIR169_1	miR169k	Chr10:7870133:7870265:+	133(nt)	-61.26	GAAGATAAGAGCTTGTTTGGTAGCCAAGGACGACTTGCCCACCACCATCTTAGTTGGGTCCAATATATTACTGGGCACCTTCCATTTGGTTTTGGGCAAGCACCTTGGCTAGCTGACAAACTCTTATCAATCA	...((((((((.(((((.(.(((((((((..(.((((((((..((((........(((((((.........))))).)).......))))..))))))))).))))))))).).))))).)))))))).....	1023	TAGCCAAGGACGACTTGCCCACC	5p	615	TAGCCAAGGACGACTTGCCCACC	5p	582	TAGCCAAGGACGACTTGCCCACC	5p
MIR169_1	miR169l	Chr05:6806043:6806175:-	133(nt)	-61.26	GAAGATAAGAGCTTGTTTGGTAGCCAAGGACGACTTGCCCACCACCATCTCAGTTGGGTCCAATATATTACTGGGCACCTTCCATTTGGTTTTGGGCAAGCACCTTGGCTAGCTGACAAACTCTTATCAATCA	...((((((((.(((((.(.(((((((((..(.((((((((..((((........(((((((.........))))).)).......))))..))))))))).))))))))).).))))).)))))))).....		TAGCCAAGGACGACTTGCCCACC	5p		TAGCCAAGGACGACTTGCCCACC	5p		TAGCCAAGGACGACTTGCCCACC	5p
MIR169_1	miR169m	Chr01:28934136:28934253:+	118(nt)	-58.4	TCTTGTTAGTTAGCCAAGGACGACTTGCCTGTTCCTAGCAATTTGGGATTTGCCCTGGACTAAGAGGCAGGACCCTCATTCCGGGTTTCAGGCAGTCTCCTTGGCTAGGTTGACAGGC	.(((((((.(((((((((((.((((.(((((..((..(.(((..(((.((((((((......)).)))))).)))..))))..))...)))))))))))))))))))).).)))))).				121	TAGCCAAGGACGACTTGCCT	5p	156	TAGCCAAGGACGACTTGCCT	5p
MIR169_1	miR169n	Chr05:6809980:6810092:+	113(nt)	-43.62	AGAGTCTTGTTTGTAGCCAAGGACGACTTGCCCACAATATGTATCGTGAGCGTTTCCAATTTGCAACCTCATACTTGGTTGTTTTGGGCAGTCTCCTTGGCTATGCAGATGGA	...((((.((..(((((((((((.((((.(((((.((((......(((((.(((.(......).)))))))).......)))).))))))))))))))))))))))))))...	207	GCCAAGGACGACTTGCCCACAA	5p	90	GCCAAGGACGACTTGCCCACAA	5p	71	GCCAAGGACGACTTGCCCACAA	5p
MIR169_2	miR169o	Chr06:5781768:5781882:-	115(nt)	-52.3	GTACTAGAGTCCGAGCCAAGAATGACTTGCCGGCAGGCTAGCATTTGCTAGCTACAGGGCAAGATGTATGCTAAAGTGACATTCCGCCAGGTTGTTCTTGGCTCTACTTTGGTCT	..((((((((..((((((((((..(((((.(((..(((((((....)))))))....((((.......))))...........))).)))))..)))))))))).))))))))..	3204	CCGAGCCAAGAATGACTTGCCG	5p	1812	CCGAGCCAAGAATGACTTGCCG	5p	2375	CCGAGCCAAGAATGACTTGCCG	5p
MIR169_1	miR169p	Chr07:9531522:9531627:+	106(nt)	-42	GTTGTTCGGTAGCCAAGGACGACTTGCCCACACTATGAGACAAGTGGTTAGAATTAGCAACTTCTTAATTGGTTATGGGAAGTCTCCTTGGCTATGCTGACAGACT	(((..((((((((((((((.(((((.((((.(((((((((..(((.((((....)))).))))))))..))))..))))))))))))))))))..)))))..))).	209	AGCCAAGGACGACTTGCCCA	5p	91	AGCCAAGGACGACTTGCCCA	5p	73	AGCCAAGGACGACTTGCCCA	5p
MIR169_1	miR169q	Chr05:6809838:6810023:+	186(nt)	-55.7	TCCCTCATTGGGGTTCCCAGGCAGTCATCAGCTTGGCTAACTTGACAGGCTCTTTCCTTTCATGCTACGCCTTCACTTTCTTCTTCCTCCAGACATGCCCTTACAAGTTACATCAGTGAGATGATGGCCTTACATGAAGATAAGAGTCTTGTTTGTAGCCAAGGACGACTTGCCCACAATATGTAT	((((.....))))......(((((((.((..((((((((....(((((((((((...(((((((..(.(((.(((......(((......)))......(((((...........))))).))).))).)..)))))))..))))).))))))..)))))))))).))).))))............		AGCCAAGGACGACTTGCCCA	3p		AGCCAAGGACGACTTGCCCA	3p		AGCCAAGGACGACTTGCCCA	3p
MIR169_1	miR169r	Chr09:7541425:7541548:+	124(nt)	-50.7	AGAGTTGTTGGCTATCCAAGGACGGCTTGCCTGGTCCTAGCAACTAAGGATATGTTCTGGACAAAGTAGGCAGAAACCCACATTACGGGTTTCAGGCAGTCTCCTTGGCTAGGTTGACAAGCTC	.(((((((..(((..(((((((.((((.(((..((((.((.(((.........)))))))))..........(((((((.......))))))).))))))))))))))...)))..)).)))))	11	AGGCAGTCTCCTTGGCTAGGT	3p
MIR169_2	miR169s	Chr13:4599484:4599619:+	136(nt)	-61.75	GAGGATCATAAAGATTGATGCAGCCAAGGATGACTTGCCGACGACTCGTTTTTGCTTTCATCAATATACGCATAATTAAGAAGAGATGAATCCGTTGGCAGGTTGTTCTTGGCTACATTTTTCTTTCTGCTCCTCA	(((((.((.(((((..((((.(((((((((..(((((((((((..((((((((.(((....................))).))))))))...)))))))))))..))))))))).))))..))))).)).))))).	223	CAGCCAAGGATGACTTGCCGA	5p	281	CAGCCAAGGATGACTTGCCGA	5p	213	CAGCCAAGGATGACTTGCCGA	5p
MIR169_2	miR169t	Chr01:80673:80840:-	168(nt)	-58.2	AAGTGGTATGCAGCCAAGGATGACTTGCCGACTTAACTGATCTGTATAAATTAATGCATGTGTAGTCAAAATTACTACTACTATATATTAATCTGATCTGTGACCACAAATTAACTAACTACTAGCTAGTAATTAGTTGGCAAGTTGTCCATGGCTACATGCTGCTTT	(((..(((((.(((((.(((..(((((((((((..((((....(((...(((((((.(((((((((.......))))).)).)).))))))).((((.(((....))).))))......)))....))))....)))))))))))..))).))))).)))))..))).		CAGCCAAGGATGACTTGCCGA	5p		CAGCCAAGGATGACTTGCCGA	5p		CAGCCAAGGATGACTTGCCGA	5p
MIR169_2	miR169u	Chr19:3663036:3663140:-	105(nt)	-43.8	AAGTTTGATGCAGCCAAGGATGACTTGCCGACGACTCAATTTTTGCTTCCATATGGTAGAAGAGATGAATAGGTTGGCAGGTTTTCCTTGGCTACATTTTCCTTT	(((...((((.(((((((((.(((((((((((.(.(((.(((((.((.((....)).))))))).))).)..))))))))))).))))))))).))))...))).		CAGCCAAGGATGACTTGCCGA	5p
MIR169_2	miR169v	Chr08:5569970:5570165:+	196(nt)	-55.6	TATCGTGGCGCAGCCAAGGATGACTTGCCGGCAAGCTCCTCACACGTATTTTGTTTCGAGTTTCATTGATGGCATTGCTAGATAGATATATATGATTTCGTAATTCAAACTTTTGGGCCATTGTCTGGTTGAAATGATCGGCAAGCTGTCCTTGGCTATGTCTCTATTTCACATTCACATGCTAGATCTACGATGA	((((((((((.((((((((((..(((((((...(((((...(((.......)))...)))))(((((.....((..(((((((((.....((((....))))..((((....))))....))))))))))).))))).)))))))..)))))))))).))))...((((..(((....)))..))))..)))))).	142	CAGCCAAGGATGACTTGCCGG	5p	94	CAGCCAAGGATGACTTGCCG	5p	44	CAGCCAAGGATGACTTGCCGG	5p
MIR169_2	miR169w	Chr17:10307043:10307134:+	92(nt) -	-26.2	GTCATTTGTTATGGTACTTTTCATCCTAGGTCTTGCATGAGGGAATGGGGTTTATGTGGTGCAGCCAAGGATGACTTGCCGGAATAAGCTAT	....((((((.(((((....(((((((.(((..(((((.(.(.((......)).).).)))))))).)))))))..))))).))))))....		CAGCCAAGGATGACTTGCCGG	3p					CAGCCAAGGATGACTTGCCGG	3p
MIR169_2	miR169x	Chr18:268218:268338:+	121(nt)	-57.4	GAGTGTGATTCAGCCAAGGATGACTTGCCGGCAGCAGGTAAGAGCAAAGCTCCGTTTTTGGAAGTTCAAGGATATCTTAACTTTTCCGGCCGGCAAGCTGTCCTTGGCTACATTGTACTCT	(((((..((..((((((((((..(((((((((....((.(((((..(((....((((((((....))))))))..)))..))))))).)))))))))..))))))))))..))..))))).		CAGCCAAGGATGACTTGCCGG	5p		CAGCCAAGGATGACTTGCCG	5p		CAGCCAAGGATGACTTGCCGG	5p
MIR169_2	miR169y	Chr18:16384496:16384604:-	109(nt)	-52.1	GAGTAGAATGCAGCCAAGGATGACTTGCCGGCATTTCCTCCCAGCTAGCTAGCAAGCCTTCTATTTGGCATGCCTGGCCGGCAGGATGTCCTTGGCTATATTTTGTTCT	((((((((((.(((((((((((.(((((((((..........((....)).(((.(((........))).)))...))))))))).))))))))))).)))))))))).		CAGCCAAGGATGACTTGCCGG	5p		CAGCCAAGGATGACTTGCCG	5p		CAGCCAAGGATGACTTGCCGG	5p
MIR169_2	miR169z	scaffold_127:4422:4530:-	109(nt)	-53.4	GAGTAGAATGCAGCCAAGGATGACTTGCCGGCATTTCCTCCTAGGTAGCTAGCAAGCCTTCTATTTGGCATGCCTGTCCGGCAGGTTGTCCTTGGCTAAATTTTGTTCT	(((((((((..(((((((((..(((((((((((...((.....))......(((.(((........))).))).)).)))))))))..)))))))))..))))))))).		CAGCCAAGGATGACTTGCCGG	5p		CAGCCAAGGATGACTTGCCG	5p		CAGCCAAGGATGACTTGCCGG	5p
MIR169_2	miR169aa	Chr06:27635764:27635884:+	121(nt)	-52.26	GAGTGTAATTCAGCCAAGGATGACTTGCCGGCAGCACGGGATCTCAGAGCTTAATAACTAGAAGATCAAGGCTGTCATTACTTTTCCGGCCGGCAAGTTGCCCTTGGCTACATTGTACTCT	(((((((((..((((((((..((((((((((((((.(..(((((...((........))...)))))..))))...............)))))))))))..))))))))..))))))))).		CAGCCAAGGATGACTTGCCGG	5p		CAGCCAAGGATGACTTGCCG	5p		CAGCCAAGGATGACTTGCCGG	5p
MIR169_2	miR169ab	Chr06:5794389:5794502:-	114(nt)	-64.29	GAGTCGAATGCAGCCAAGGATGACTTGCCGGCATTTCCTCCTAAGTAGCGAGCCCGGCAAGGCTTCTATTTGGCACGCCCGGCCGGCGGGTTGTCCTTGGCTATATTTGGTTCC	((..((((((.(((((((((..((((((((((........((((((((.(((((......)))))))))))))........))))))))))..))))))))).))))))..)).		CAGCCAAGGATGACTTGCCGG	5p		CAGCCAAGGATGACTTGCCG	5p		CAGCCAAGGATGACTTGCCGG	5p
MIR169_2	miR169ac	Chr19:3663026:3663150:-	125(nt)	-53	GAGGCTCATAAAGTTTGATGCAGCCAAGGATGACTTGCCGACGACTCAATTTTTGCTTCCATATGGTAGAAGAGATGAATAGGTTGGCAGGTTTTCCTTGGCTACATTTTCCTTTCTGCTCCTCC	((((..((.((((...((((.(((((((((.(((((((((((.(.(((.(((((.((.((....)).))))))).))).)..))))))))))).))))))))).))))...)))).))..)))).				281	CAGCCAAGGATGACTTGCCGA	5p	213	CAGCCAAGGATGACTTGCCGA	5p
MIR169_2	miR169ad	scaffold_127:1100:1219:-	120(nt)	-53.9	TAGTAGAATGCAGCCAAGAATGATTTGCCGGCGCCGGCCAGCACTTGTTGCGAAGCAACTAAGCAAGGGCTTCCAATGTTTTTGGCACCCCGGCAAGTTGTTCTTGGCTACATTTGGATA	.....(((((.(((((((((..(((((((((.(...(((((....(((((.(((((..((.....)).))))))))))...)))))..))))))))))..))))))))).))))).....	132	CAGCCAAGAATGATTTGCCGG	5p	96	CAGCCAAGAATGATTTGCCGG	5p	9	CAGCCAAGAATGATTTGCCGG	5p
MIR169_2	miR169ae	Chr18:16381170:16381289:-	120(nt)	-52.1	TAGTAGAATGCAGCCAAGAATGATTTGCCGGCGCCGGCCAGCACTTGTTGCAAAGCAACTAAGCAAGGGCTTCAAATGTTTTTGGCACCCCGGCAAGTTGTTCTTGGCTACATTTGGATA	.....(((((.(((((((((..(((((((((.(((((((....((((((((...))))).)))....))))............)))...)))))))))..))))))))).))))).....		CAGCCAAGAATGATTTGCCGG	5p		CAGCCAAGAATGATTTGCCGG	5p		CAGCCAAGAATGATTTGCCGG	5p
MIR169_2	miR169af	Chr17:10307044:10307133:+	90(nt)	-26.2	TCATTTGTTATGGTACTTTTCATCCTAGGTCTTGCATGAGGGAATGGGGTTTATGTGGTGCAGCCAAGGATGACTTGCCGGAATAAGCTA	...((((((.(((((....(((((((.(((..(((((.(.(.((......)).).).)))))))).)))))))..))))).))))))...				94	CAGCCAAGGATGACTTGCCG	3p
MIR169_2	miR169ag	Chr18:16375659:16375789:-	131(nt)	-58.7	GAAGTGATAGAGAGTGGATTTGAGCCAAGGATGACTTGCCGCAGATGCATGGTCCTTGCTGCTGATCACATACCAAGGGGGGTTTTGGGTGGCAAGCATCCTTGGTTCTCCTTCGCTCTGTATTTCCTCAT	((.(.((((.((((((((...((((((((((((.((((((((.((.((....((((((.((.((....)))).))))))..)).))..))))))))))))))))))))...)))))))).)))).).))..	119	TGAGCCAAGGATGACTTGCCG	5p	78	TGAGCCAAGGATGACTTGCCG	5p	36	TGAGCCAAGGATGACTTGCCG	5p
MIR171_1	miR171a	Chr01:33240608:33240702:-	95(nt)	-38.3	GTGGAAATTTGATGTTGGCAGAGCTCAATCAAATCAAAGCACTCAATGGTTGGGTTCTTTCATCTGATTGAGCCGTGCCAATATCGCATTAAATC	.....(((.(((((((((((..(((((((((.((.((((.(((((.....))))).)))).)).)))))))))..))))))))))).))).....	115	TGATTGAGCCGTGCCAATATC	3p	143	TGATTGAGCCGTGCCAATATC	3p	75	TGATTGAGCCGTGCCAATATC	3p
MIR171_1	miR171d	Chr05:8125879:8126010:+	132(nt)	-45.19	AAGAGTGACTATGATATTGGCCTGGTTCACTCAGATCACGACTTCAGAGCAAAGTGTCTTTCTTCTTCTTCTTCTTCTTCTTGTTTTATGTTCGTTTGATTTGATTGAGCCGTGCCAATATCTCAGTACTCT	.((((((.((..(((((((((.(((((((.(((((((((((.(..(((((((............................)))))))..).))))..))))))).))))))).)))))))))..))))))))		TGATTGAGCCGTGCCAATATC	3p		TGATTGAGCCGTGCCAATATC	3p		TGATTGAGCCGTGCCAATATC	3p
MIR171_1	miR171c	Chr02:906474:906606:+	133(nt)	-60.5	AAGTGTCATTGCGATGTTGGCCCGGTTCACTCAGAGAAAAGACACCATTTTTTTTCAAGAAGATCATCAAAGCTTGAAAGAATAATGGTGGTCGGTCGTCTCTGATTGAGCCGTGCCAATATCTTAGTGCTCT	.((.(.(((((.(((((((((.(((((((.(((((((...(((((((((((((((((((..(.....)....)))))))))).)))))).))).....))))))).))))))).))))))))).)))))).))		TGATTGAGCCGTGCCAATATC	3p		TGATTGAGCCGTGCCAATATC	3p		TGATTGAGCCGTGCCAATATC	3p
MIR171_1	miR171d	Chr11:334852:334951:-	100(nt)	-53.4	TATATATAACGAGATATTGGTGCGGTTCAATCAGATAGTAATGCTCCATAAGCATAGAGCTCTATTGTTTGATTGAGCCGTGCCAATATCACGTATATGT	.(((((((.((.((((((((..((((((((((((((((((..((((.((....)).))))..))))))))))))))))))..)))))))).)))))))))		TGATTGAGCCGTGCCAATATC	3p		TGATTGAGCCGTGCCAATATC	3p		TGATTGAGCCGTGCCAATATC	3p
MIR171_1	miR171e	Chr12:12562838:12562956:+	119(nt)	-47.2	ACTGTGGAGAAAGTGGGGGATGTTGGGATGGCTCAATCATGTCAAATCTCCCAAATTATGATGTTGGGTCTTTTAATCTGATTGAGCCGTGCCAATATCACACTTCTTATGATCCTTCA	......(((((.(((...((((((((.((((((((((((.((.(((...(((((.........)))))...))).)).)))))))))))).)))))))).))))))))...........		TGATTGAGCCGTGCCAATATC	3p		TGATTGAGCCGTGCCAATATC	3p		TGATTGAGCCGTGCCAATATC	3p
MIR171_1	miR171f	Chr15:11798518:11798636:+	119(nt)	-47	AGTTCGGAGAAAGTGGGGGATGTTGGGATGGCTCAATCATATCAAATCTCCCAAACTATGATGTTGGGTCGTTTAATCTGATTGAGCCGTGCCAATATCACACTAACTATATATGATCC	...(((.((..((((...((((((((.((((((((((((.((.((((..(((((.(......))))))..)))).)).)))))))))))).)))))))).))))..)).....)))...		TGATTGAGCCGTGCCAATATC	3p		TGATTGAGCCGTGCCAATATC	3p		TGATTGAGCCGTGCCAATATC	3p
MIR171_1	miR171g	Chr04:885465:885565:+	101(nt)	-49.8	AGAGAAAACGGGATATTGGTACGGTTCAATCAGAAAGTAATGCTCCCAAAAGTATAGAGTACTATTGTTTGATTGAGCCGTGCCAATATCACGTACACTCA	.(((...(((.(((((((((((((((((((((((.((((.(((((...........))))).)))).))))))))))))))))))))))).)))...))).	109	TTGAGCCGTGCCAATATCACG	3p	138	TTGAGCCGTGCCAATATCACG	3p	71	TTGAGCCGTGCCAATATCACG	3p
MIR171_1	miR171h	Chr06:4914091:4914201:-	111(nt)	-43.1	GGCAAAAGAAAGCGATGTTGGTGAGGTTCAATCCGAAGACGGATTTACACGTGAAAGTAATTGTAAAATACGATCTCAGATTGAGCCGCGCCAATATCACTTTCTCAGGGT	.((...((((((.((((((((((.(((((((((.((.((((..((((((.((.......))))))))...)).)))).))))))))).)))))))))).))))))....))	5	TTGAGCCGCGCCAATATCACT	3p				18	TTGAGCCGCGCCAATATCACT	3p
MIR171_1	miR171i	Chr18:14956614:14956729:-	147(nt)	-43	TGCTATGGAAACAAAAGAAAGCGATGTTGGTGAGGTTCAATCCGAAGACAGATTTACACGAGTGAAAGTAAAATCCGATCTCAGATTGAGCCGCGCCAATATCACTTTTCAGAGCT	.(((.((....))...(((((.((((((((((.(((((((((.((.(((.(((((..((........)).))))).).)))).))))))))).)))))))))).)))))...))).		TTGAGCCGCGCCAATATCACT	3p					TTGAGCCGCGCCAATATCACT	3p
MIR171_1	miR171j	Chr06:4914090:4914202:-	113(nt)	-43.5	AGGCAAAAGAAAGCGATGTTGGTGAGGTTCAATCCGAAGACGGATTTACACGTGAAAGTAATTGTAAAATACGATCTCAGATTGAGCCGCGCCAATATCACTTTCTCAGGGTT	.(((...((((((.((((((((((.(((((((((.((.((((..((((((.((.......))))))))...)).)))).))))))))).)))))))))).))))))....)))				10	TTGAGCCGCGCCAATATCACTT	3p
MIR171_1	miR171k	Chr18:14956613:14956730:-	118(nt)	-43	ATGCTATGGAAACAAAAGAAAGCGATGTTGGTGAGGTTCAATCCGAAGACAGATTTACACGAGTGAAAGTAAAATCCGATCTCAGATTGAGCCGCGCCAATATCACTTTTCAGAGCTC	..(((.((....))...(((((.((((((((((.(((((((((.((.(((.(((((..((........)).))))).).)))).))))))))).)))))))))).)))))...)))..					TTGAGCCGCGCCAATATCACTT	3p
MIR171_2	miR171l	Chr12:1811638:1811737:-	100(nt)	-41.4	GAAGCAGACATGGCGTGGTATTGATCCGGCTCATCTTCTGTATTTGCATCAGAAGTTCTTCGCTGAAGACGAGCCGAATCAATATCACTCTTGTACGCTT	.((((..(((.((.(((((((((((.((((((..((((((.........)))))).(((((...))))).)))))).))))))))))).)))))..))))	1777	CGAGCCGAATCAATATCACTC	3p	1427	CGAGCCGAATCAATATCACTC	3p	3251	CGAGCCGAATCAATATCACTC	3p
MIR171_2	miR171m	Chr12:1815778:1815877:-	100(nt)	-43.4	GAAGCAGACATGGCGTGGTATTGATCCGGTTCGTCTTCTGTATTTGCATCAGAAGTTCTTCGCTGAAGACGAGCCGAATCAATATCACTCTTGTACGCTT	.((((..(((.((.(((((((((((.((((((((((((.((....((.......)).....)).)))))))))))).))))))))))).)))))..))))		CGAGCCGAATCAATATCACTC	3p		CGAGCCGAATCAATATCACTC	3p		CGAGCCGAATCAATATCACTC	3p
MIR171_2	miR171n	Chr15:544182:544301:+	120(nt)	-53.3	CTGGAGAAGTAGACACGGTGTGATATTGGTCCGGCTCATCTTCTGTGCATAAGCATCTGAAGTTCTTCACTCATGAAGACGAGCCGAATCAATATCACTCTTGTATGCTTCTTCCCATCA	..(((((((((.(((.((.(((((((((((.((((((..((((.((((....))))..)))).((((((....)))))).)))))).))))))))))).))))).)))))))))......		CGAGCCGAATCAATATCACTC	3p		CGAGCCGAATCAATATCACTC	3p		CGAGCCGAATCAATATCACTC	3p
MIR172	miR172a	Chr01:25389758:25389958:+	201(nt)	-102.9	ATCAGTCTGCATTGGCGGATGCGGCATCATCAAGATTCACAAGCTTTAAGGCTTGAGTGAGAGGGGTGGCATACGGTCACCTCCTTTAGCAAGCTTTAAGGCTTGAGTGAGAGGGGTGGCATACGGTCACCTCCTTTAGTCCAAAGGGTCCTTTTTTATGGGAATCTTGATGATGCTGCATCGGCAAATACGTGACTATTA	...((((((.(((.((.(((((((((((((((((((((.((((((((((((((((...(((.((((((((.....)))))))))))...))))))))))))))))...((((((((((((.....)))))).(((((.....)))))..))))))......))))))))))))))))))))).)).))).)).))))....	175	GGAATCTTGATGATGCTGCAT	3p	115	GGAATCTTGATGATGCTGCAT	3p
MIR172	miR172b	Chr01:25389766:25389948:+	183(nt)	-97.9	GCATTGGCGGATGCGGCATCATCAAGATTCACAAGCTTTAAGGCTTGAGTGAGAGGGGTGGCATACGGTCACCTCCTTTAGCAAGCTTTAAGGCTTGAGTGAGAGGGGTGGCATACGGTCACCTCCTTTAGTCCAAAGGGTCCTTTTTTATGGGAATCTTGATGATGCTGCATCGGCAAATAC	......((.(((((((((((((((((((((.((((((((((((((((...(((.((((((((.....)))))))))))...))))))))))))))))...((((((((((((.....)))))).(((((.....)))))..))))))......))))))))))))))))))))).))......							80	GGAATCTTGATGATGCTGCAT	3p
MIR172	miR172c	Chr04:22145353:22145514:+	162(nt)	-56.8	TTGTTTGCGGGTGCTGCATCACCAAGATTCACATGCAAATGCATGGCCGATGATATATGTTAGAAATTTTTTTTATATAAAAAAGATATCTTTCTTTCTTTCTGATCATCTGCCAAAGTTCTTTGGAAGTGAGAATCTTGATGATGCTGCATCGGCAATAAA	....((((.(((((.((((((.((((((((.(((.((((.((.((((.((((((....(..(((((((((((((....)))))))))....))))..)......)))))).))))..))..))))...))).)))))))).)))))).))))).))))....	49037	AGAATCTTGATGATGCTGCAT	3p	39770	AGAATCTTGATGATGCTGCAT	3p	28286	AGAATCTTGATGATGCTGCAT	3p
MIR172	miR172d	Chr08:2013766:2013913:+	148(nt)	-61.5	AACTGTCATTGTTTGCAGGTGCAGCATCATCAAGATTCACATTCAAATAGATGTACCGAAGCTATACAGCTATGTAGCTAGCTAGCAATGTATAATCATTGTAGGTGAGAATCTTGATGATGCTGCATCAGCCATAAATGACTATATA	....((((((....((.(((((((((((((((((((((.((((......))))((((..(((((((......))))))).....((((((......)))))).)))).))))))))))))))))))))).))....))))))......		AGAATCTTGATGATGCTGCAT	3p		AGAATCTTGATGATGCTGCAT	3p		AGAATCTTGATGATGCTGCAT	3p
MIR172	miR172e	Chr09:1589910:1590068:-	159(nt)	-61.4	GACAATCGTTGTTTGCGGGTGGAGCATCATCAAGATTCACATGCAAATGCACGGCCGGTGATGTTAAGAGTTAAATCTTTCTTTGTTTCTGTTCATCTGCCAAAGTTCTTTGGAAGTGAGAATCTTGATGATGCTGCATCGGCAATAAACGACTATACA	.....(((((..((((.((((.((((((((((((((((.(((.((((.((..(((.(((((.....((((.((((......)))).))))..))))).)))...))..))))...))).)))))))))))))))).)))).))))..))))).......		AGAATCTTGATGATGCTGCAT	3p		AGAATCTTGATGATGCTGCAT	3p		AGAATCTTGATGATGCTGCAT	3p
MIR172	miR172f	Chr10:20940497:20940643:-	147(nt)	-63.1	AAAAGTCATTGTTTGCAGGTGCAGCATCATCAAGATTCACATTCAAACAGATGTACGGCAGCTAGCTAGCTAGATAGATAGACAGCAATGTATTTCTTTGAAGGTGAGAATCTTGATGATGCTGCATCAGCCATAAATGACTGTATA	...(((((((....((.(((((((((((((((((((((((.(((((..(((.(((((...(((..(((.((....)).)))..)))..))))).)))))))).))))..))))))))))))))))))).))....))))))).....		AGAATCTTGATGATGCTGCAT	3p		AGAATCTTGATGATGCTGCAT	3p		AGAATCTTGATGATGCTGCAT	3p
MIR172	miR172g	Chr09:4423808:4423959:+	152(nt)	-66.6	ATCAGTCTATATTGGCCGATGCGGCAGCATCAAGATTCACAAACTTTAAGGCTTGAGTTGGGGTGGTACACGGTCCCCTCCTTTACTCGAAAGGTTCCTTAATTTCTGATGGGAATCTTGATGATGCTGCATCGGCAAATATATGACTATTC	...((((((((((.((((((((((((.(((((((((((.((....((((((.((((((.((((.((........)).))))...))))))......)))))).......)).))))))))))).)))))))))))).)))))).))))....	1415	GCGGCAGCATCAAGATTCACA	5p	954	GCGGCAGCATCAAGATTCACA	5p	427	GCGGCAGCATCAAGATTCACA	5p
MIR172	miR172h	Chr10:19351975:19352114:-	140(nt)	-60	GTTTGCCTATGGAGCATCATCAAGATTCACAAGCTTTATTAGGGCTAGTGTGTGGTGATGATGGTGGCTTTTGGTGGTCCCTTTTTTTCAATCCAATAGCCCTTTGAATTGGGAATCTTGATGATGCTGCAGCGGCAATA	..(((((..((.((((((((((((((((.(((..((((..(((((((.....((((((.((.((.((((......))))))...)).)))..))).))))))).))))))).)))))))))))))))).))..)))))..	127	GGAGCATCATCAAGATTCAC	5p	152	GGAGCATCATCAAGATTCAC	5p	146	GGAGCATCATCAAGATTCAC	5p
undef	miR1863	Chr11:16019233:16019600:-	368(nt)	-69.43	TTGGTCATCAAGACTCTGATACCATGTTAAAGAACTATCTCAACTCAAAAACTTAAACTTTTAGGTAAGGTCATAAAATATGATTTATATTATTTTCTAACAATAATCAATCAATATCTCATCTACTTAGCTAGAAATTCTACCCGAATTAAGCCATGAATCCTAAGTTTTCCAAGTCGATTTATTGAGTAAAACAAGTTTAACAGCTATTATAGTGAAGAACACTTAAATGTTTGAGAATTTCATCTCGGAGTA	..((((..((((..((((((((((((((((...((((.........(((((....(((....(((.(((..((((((((.(((((...((((((.......)))))).)))))..........((((((......(((((.....)))))..(((((((((..((((((.........))))))....((((.(((((((((.......(((.((((.....)))))))...(((((((......))))))).))							6	AGACTCTGATACCATGTTAAAGA	5p
MIR2111	miR2111a	Chr06:7006202:7006283:-	82(nt)	-44.8	CAGGATTGGGTAATCTGCATCCTGAGGTTTGGATCACCACATGTTTTGATCTAGTCCTTGGGTTGCAGATTACCTCTTCCTC	.((((..((((((((((((.((..(((.((((((((..........)))))))).)))..)).))))))))))))..)))).	8	TAATCTGCATCCTGAGGTTTG	5p	9	TAATCTGCATCCTGAGGTTTG	5p	15	TAATCTGCATCCTGAGGTTTG	5p
MIR2111	miR2111b	Chr16:10213310:10213391:-	82(nt)	-43	CAGGACTTGGTAATCTGCATCCTGAGGTTTGGATCATCATGTAGTTTGATCTAGTCCTTGGGTTGCAGATTACCTCTTCCTC	.((((...(((((((((((.((..(((.((((((((..........)))))))).)))..)).)))))))))))...)))).		TAATCTGCATCCTGAGGTTTG	5p		TAATCTGCATCCTGAGGTTTG	5p		TAATCTGCATCCTGAGGTTTG	5p
MIR482	miR2118	Chr05:119558:119651:+	94(nt)	-45.2	CGGAAGGTTATCGGGTGGGTGAGCGGGGAAGATAACTTTGGTTTTTGAGATAGTACTTGTTATTTTCCCTACTCCACCCATCCCATAGGTTTCC	.(((((.((((.(((((((((((..(((((((((((...(((.((......)).))).)))))))))))..)).))))))))).)))).)))))	7532	TTTTCCCTACTCCACCCATCCC	3p
MIR2275	miR2275	Chr10:21059660:21059750:+	91(nt)	-35.1	TTGGCCGAATGTGAGGATTGGAGGGAATTAAACAAGATTGCTTTGTTCTCTTTTTACTGTTTAATTTCCTCCAATATCTCATGTCTGACCA	.(((.((.(((((((((((((((((((((((((((((..((...))..)))......)))))))))))))))))).)))))))).)).)))	11	TTTAATTTCCTCCAATATCTCA	3p	9	TTTAATTTCCTCCAATATCTCA	3p
MIR2912	miR2912a	Chr01:46889043:46889225:+	183(nt)	-51.2	TTTGGACTTCTAGAACTCGAGATATGGGCTTAACACTAAACAGTGTCTGGGCTGCATGACAGATTCAGACGTCTCTTTTGTTTCTAAGATTTGAATCTTGGACTCTTTATGAAAGTTTTAGGCATATGTCTTAGCTTTCCATCATAATAAACCAGACCTAAATCCGAGGTCTACAACTCCAGT	.(((((.((.((((.((((.(((.((((((....((.(((.(((((((((((((.....))).)))))))).)).))).)).((((((((....))))))))........(((((((..((((....)))).)))))))..............)).)))).))))))).)))).)).))))).	11	TAGAACTCGAGATATGGGCTT	5p
MIR2912	miR2912b	Chr18:7676160:7676320:+	161(nt)	-40.7	TTTGGACTTCTAGAACTCGAGATATGGGCTTACCAGTATCTGGGCTAGAGGACAGGTTCCGACTTCTCTTTTGTTGCTACAATTTGAACTTGAAAACGGTTGTTTTGAATCTTGGAGTCTTCATGAAATTTTTAAGCCTATGACTTAGATTTCTATCCATA	..((((....(((((.(((((.((((((((((((((...))))....((((((..((..((((.........))))..))..((..(..((.(((((....))))).))..)..))))))))..........)))))))))).))).)).)))))))))..		TAGAACTCGAGATATGGGCTT	5p
undef	miR2913a	Chr05:10695696:10695954:-	259(nt)	-147.01	TGCGTTGGCTCTCCTTGCAATCCCCGACCTCGTGGCGTGATGTGCCCGCTGCCGAGGCCTGGCCTCCGTCTTCCGAGCCGGGGCTGACAGCCCCCCGCATGATTGTCCCCGTCGTTTCCCCCCGCGGCCTGTCCCTTGTCCCTTCGAGATCCTTCGCGTCCGGCTGCGGTGGCCGCTGCCCGTGCTCGCAAGTTGGAGGCCTGGCCGACGCGGCTGGGGCGGACCGCCGAGCTCGGGGATTGCGAGGAGAGCTCT	.((((.(((((((((((((((((((((.(((..((((.(.(.(((((.(.((((.((((.((((((((.(((.(((((((((.....((((.......(((((.......)))))....((((((((((.(.((((((......)))).......).).).)))))))).))..)))))))).))))).))).)))))))).))))....)))).)))))).))))))))).)))))))))))))))))))))..	200	CCGAGCTCGGGGATTGCGAGGAG	3p	194	CCGAGCTCGGGGATTGCGAGGAG	3p	165	CCGAGCTCGGGGATTGCGAGGAG	3p
undef	miR2913c	Chr05:10716817:10717075:-	259(nt)	-146.5	TGCGTTGGCTCTCCTTGCAATCCCCGACCTCGTGGCGTGATGTGCCCGCTGCCGAGGCCTGGCCTCCGTCTTCCGAGCCGGGGCTGACAGCCCCCCGCATGATTGTCCCCGTCGTTTCCCCCCGCGGCCTGTCCCTTGTCCCTTAGAGATCCTTCGCGTCCGGCTGCGGTGGCCGCTGCCCGTGCTCGCAAGTTGGAGGCCTGGCCGACGCGGCTGGGGCGGACCGCCGAGCTCGGGGATTGCGAGGAGAGCTCT	.((((.(((((((((((((((((((((.(((..((((.(.(.(((((.(.((((.((((.((((((((.(((.(((((((((.....((((.(((((((.(((.......)))....((...(((((...(((.((........)).)))...)))))...)).))))).))..)))))))).))))).))).)))))))).))))....)))).)))))).))))))))).)))))))))))))))))))))..		CCGAGCTCGGGGATTGCGAGGAG	3p		CCGAGCTCGGGGATTGCGAGGAG	3p		CCGAGCTCGGGGATTGCGAGGAG	3p
undef	miR2913d	Chr05:10745736:10745994:-	259(nt)	-147.01	TGCGTTGGCTCTCCTTGCAATCCCCGACCTCGTGGCGTGATGTGCCCGCTGCCGAGGCCTGGCCTCCGTCTTCCGAGCCGGGGCTGACAGCCCCCCGCATGATTGTCCCCGTCGTTTCCCCCCGCGGCCTGTCCCTTGTCCCTTCGAGATCCTTCGCGTCCGGCTGCGGTGGCCGCTGCCCGTGCTCGCAAGTTGGAGGCCTGGCCGACGCGGCTGGGGCGGACCGCCGAGCTCGGGGATTGCGAGGAGAGCTCT	.((((.(((((((((((((((((((((.(((..((((.(.(.(((((.(.((((.((((.((((((((.(((.(((((((((.....((((.......(((((.......)))))....((((((((((.(.((((((......)))).......).).).)))))))).))..)))))))).))))).))).)))))))).))))....)))).)))))).))))))))).)))))))))))))))))))))..		CCGAGCTCGGGGATTGCGAGGAG	3p		CCGAGCTCGGGGATTGCGAGGAG	3p		CCGAGCTCGGGGATTGCGAGGAG	3p
undef	miR2913e	Chr08:19158429:19158687:+	259(nt)	-141.8	TGCGTTGGCTCTCCTTGCAATCCCCGACCTCGTGGCGTGATGTGCCCGCTGCCGAGGCCTGGCCTCCGTCTTCCAAGCCGGGGCTGACAGCCCCCCGCATGATTGTCCCCGTCGTTTCCCCCCGCGGCCTGTCCCTTGTCCCTTCGAGATCCTTCGCGTCCGGCTGCGGTGGCCGCTGCCCGTGCTCGCAAGTTGGAGGCCTGGCCGACGCGGCTGGGGCGGACCGCCGAGCTCGGGGATTGCGAGGAGAGCTCT	.((((.(((((((((((((((((((((.(((..((((.(.(.(((((.(.((((.((((.((((((((.(((.(.....(((((.....)))))..(((((...((..((..(((..((...(((((.......((((......)))).....)))))...))..)))..))..))....)))))..).))).)))))))).))))....)))).)))))).))))))))).)))))))))))))))))))))..		CCGAGCTCGGGGATTGCGAGGAG	3p		CCGAGCTCGGGGATTGCGAGGAG	3p		CCGAGCTCGGGGATTGCGAGGAG	3p
undef	miR2913f	Chr14:16268559:16268817:-	259(nt)	-147.01	TGCGTTGGCTCTCCTTGCAATCCCCGACCTCGTGGCGTGATGTGCCCGCTGCCGAGGCCTGGCCTCCGTCTTCCGAGCCGGGGCTGACAGCCCCCCGCATGATTGTCCCCGTCGTTTCCCCCCGCGGCCTGTCCCTTGTCCCTTCGAGATCCTTCGCGTCCGGCTGCGGTGGCCGCTGCCCGTGCTCGCAAGTTGGAGGCCTGGCCGACGCGGCTGGGGCGGACCGCCGAGCTCGGGGATTGCGAGGAGAGCTCT	.((((.(((((((((((((((((((((.(((..((((.(.(.(((((.(.((((.((((.((((((((.(((.(((((((((.....((((.......(((((.......)))))....((((((((((.(.((((((......)))).......).).).)))))))).))..)))))))).))))).))).)))))))).))))....)))).)))))).))))))))).)))))))))))))))))))))..		CCGAGCTCGGGGATTGCGAGGAG	3p		CCGAGCTCGGGGATTGCGAGGAG	3p		CCGAGCTCGGGGATTGCGAGGAG	3p
undef	miR2913g	Chr14:16388386:16388513:-	128(nt)	-82.7	GTGCGGACCACCGAGCTCGGGGATTGCGAGGAGAGCTCTACGCTGGCGTGGGCGTGGCATTAAATTGTCGTGCGCGCGCCCATGCGTTGGCTCTCCTCGCCATCCCTGACCTCGTGGCGTGACGTGCC	(..((..((((.(((.((((((((.((((((((((((..((((.((((((.((((((((......)))))))).))))))...)))).)))))))))))).)))))))).))))))).....))..).		CCGAGCTCGGGGATTGCGAGGAG	5p		CCGAGCTCGGGGATTGCGAGGAG	5p		CCGAGCTCGGGGATTGCGAGGAG	5p
undef	miR2913h	Chr14:16457411:16457545:-	135(nt)	-81.3	GTGCGGACCGCCGAGCTCGGGGATTGCGAGGAGAGCTCTACGCTGGCGTGGGTGTGGCATTAAATTGTTGTGCTCGCGCCCATGTGTTGGCTCTCCTCGCCATCCCTGACCTCATGGCGTGATGTGCCCGCTGCT	(((((((((((((((.((((((((.((((((((((((..((((.((((((((((..(((......)))..))))))))))...)))).)))))))))))).)))))))).)))..))))....))..)))).)).		CCGAGCTCGGGGATTGCGAGGAG	5p		CCGAGCTCGGGGATTGCGAGGAG	5p		CCGAGCTCGGGGATTGCGAGGAG	5p
undef	miR2913i	scaffold_45:36499:36626:+	128(nt)	-79.7	GTGCGGACCGCCGAGCTCGGGGATTGCGAGGAGAGCTCTACGCTGGCGTGGGCGTGGCATTAAATTGTCGTGCGCGCGCCCATGTGTTGCCTCTCCTCGCCATCCCCGACCTCGTGGCGTGACGTGCC	(..((...(((((((.((((((((.(((((((((((...((((.((((((.((((((((......)))))))).))))))...)))).).)))))))))).)))))))).)))..))))...))..).		CCGAGCTCGGGGATTGCGAGGAG	5p		CCGAGCTCGGGGATTGCGAGGAG	5p		CCGAGCTCGGGGATTGCGAGGAG	5p
undef	miR2913j	scaffold_45:59333:59460:+	128(nt)	-79.2	GTGCGGACTGCCGAGCTCGGGGATTGCGAGGAGAGCTCTACGCTAGCGTGGGCGTGGCATTAAATTGTCGTGCGCGCGCCCATGCGTTGGCTCTCCTCGCCATCCCTGACCTCGTGGCGTGACGTGCC	(..((...(((((((.((((((((.((((((((((((..((((..(((((.((((((((......)))))))).)))))....)))).)))))))))))).)))))))).)))..))))...))..).		CCGAGCTCGGGGATTGCGAGGAG	5p		CCGAGCTCGGGGATTGCGAGGAG	5p		CCGAGCTCGGGGATTGCGAGGAG	5p
undef	miR2913k	Chr05:10736585:10736843:-	259(nt)	-144.8	TGCGTTGGCTCTCCTTGCAATCCCCGACCTCGTGGCGTGATGTGCCCGCTGCCGAGGCCTGGCCTCCGTCTTCCGAGCCGGGGCTGACAGCCCCCCGCATGATTGTCCCCGTCGTTTCCCCCCGCGGCCTGTCCCTTGTCCCTTAGAGATCCTTCGCGTCCGGCTGCGGTGGCCGCTGCCCGTGCTCGCAAGTTGGAGGCCTGGCCGACGCGGCTGGGGCGGACCGCTGAGCTCGGGGATTGCGAGGAGAGCTCT	.((((.(((((((((((((((((((((.(((..((((.(.(.(((((.(.((((.((((.((((((((.(((.(((((((((.....((((.(((((((.(((.......)))....((...(((((...(((.((........)).)))...)))))...)).))))).))..)))))))).))))).))).)))))))).))))....)))).)))))).))))))))).)))))))))))))))))))))..	9	GAGCTCGGGGATTGCGAGGAG	3p
MIR159	miR319a	Chr13:9936772:9936901:-	130(nt)	-48.1	TAGGAGAAAGGGGTTGAATTAGCTGCCGACTCATTCATTCAAGCACCAGTAGAAAAAGGGGAATGGATATTCTTTTGCTACTGTGATTGTGTGAATGATGCGGGAGATAATTTTACATCCCCTCTTTTTC	..(((((((((((..((((((.((.(((..((((((((.(((.(((.(((((....((((((((....)))))))).)))))))).))).))))))))..))).)).)))))).....))))).))))))	97	AGCTGCCGACTCATTCATTCA	5p	79	AGCTGCCGACTCATTCATTCA	5p	83	AGCTGCCGACTCATTCATTCA	5p
MIR159	miR319b	Chr19:15787408:15787532:+	125(nt)	-42.4	ACGGGCGAAGGGTTTGGATTAGCTGCCGACTCATTCATTCAAACACAGTAGACAAGGAGTGGCAGCGGCTGCTATTGTGAATGTGTGAATGACGCGGGAGATTAATTTCATCCTTTTCTTCTCTG	..(((.((((((..((((((((((.(((..((((((((.((..((((((((...((..((....))..)).))))))))..)).))))))))..))).)).)))).))))..))))))..)))..		AGCTGCCGACTCATTCATTCA	5p		AGCTGCCGACTCATTCATTCA	5p		AGCTGCCGACTCATTCATTCA	5p
undef	miR3448	Chr12:14301390:14301715:+	326(nt)	-61.9	ATATTAGGGTTTTGAGGATTTTGTTTTGGGTTGATTGATGAATTGATTTGAATATTATGGGTTGGTTGTTATGGGTAATTAGTTATTTAGTTGATTTTGAAAAATTTTAGGTAAAGATGATGATTTTGAGTTATGATTTGTTTAAATGGTGAATTTGAGTTAGAAATCTTGATATATCAGTAGGTGATCTGTGGAAATTCTGGGTTTGAGGTTGAAGATGATAAAATTACAGTTTGGTCTCTCAATTTGTGAAAA	...((((((((((..(((((.((((..((((..(((....((((..((((((..(((.(((..(..((......((((((.((((((...(..((((..((.((((((.....(((((..((((((....((((.((((....)))).))))....))))))...)))))(((.((((....)))))))....)))))).....))..))))..).))))))....((((((.((((....)))).)))))).))	124	TTTGAGGATTTTGTTTTGGGT	5p	76	TTTGAGGATTTTGTTTTGGGT	5p	130	TTTGAGGATTTTGTTTTGGGT	5p
undef	miR3627a	Chr17:8830023:8830166:+	144(nt)	-67.8	GGGGGTTTCTTGTCGCAGGAGAGATGGCGCTAGCTAACCATGGTCATATCATATATATCATATGGCAAGTATTACTTGCTCTTTGTATGTATCAGCTGTAAAGATAGCTCAGCTAAAGCCATCCTCCTGCGACTGGACACCCTG	.(((((.(((.((((((((((.((((((..(((((...............(((((((.((...((((((.....))))))...))))))))).((((((....)))))).)))))..)))))))))))))))).))).))))).	309	TGTCGCAGGAGAGATGGCGCTA	5p	448	TGTCGCAGGAGAGATGGCGCTA	5p	246	TGTCGCAGGAGAGATGGCGCTA	5p
undef	miR3627b	Chr17:8843468:8843567:+	100(nt)	-66.7	GGAGGGGAGTTCTGTCGCTGGAAAGATGGTACCTAGGGCTGCATATTAATGTGTATAGCAAGCAATAGGCACCATCTTCCCGCGACGGAACTCCCCTCTA	((((((((((((((((((.((((.((((((.((((..(((((((((......)))).)).)))..)))).)))))))))).)))))))))))))))))).	2926	TCTGTCGCTGGAAAGATGGTAC	5p	4061	TCTGTCGCTGGAAAGATGGTAC	5p	2361	TCTGTCGCTGGAAAGATGGTAC	5p
undef	miR3629a	scaffold_25:135536:135798:-	263(nt)	-62.3	TTGTTGTTGAAGGATGTGAGAAAATGGAGGAGATAATAGGTGGAGCAAGATCGGATGAAGAAGGGGTTATGGGTGAAGAAAGCAGCATCAGAAACACCGAATTCAAACTCCCAAAGTTGAGACACCTGTACTTGAAAAATTTACTAGAACTAAAAAGCATTTGTAGTGCAAAACTGATTTGCGATTCTCTCGAAGTAATTGAAGTATGGAATTGCAGTATCAGAGAAATCTTGGTTCCATCTTCTTGGATTCGCC	...........((((.((((((.(((((((((((.(((((((...(((....(((((((...((.(((...((((..(....)..))))...))).))...))))...))).....)))...)))))))...........................((((.....))))....((((((((((((((((((((.....))).))...)))))))))).)))))....)))))..)))))).)))))).))))...	7	AGGATGTGAGAAAATGGAGGA	5p
undef	miR3629b	scaffold_25:136355:136617:-	263(nt)	-61.8	TTGTTGTTGAAGGATGTGAGAAAATGGAGGAGATAATAGGTGGAGCAAGATCGGATGAAGAAGGGGATATGGGTGAAGAAAGCAGCGTCAGAAACACCGAATTCAAACTCCCAAAGTTGAGAGAACTGCACTTGGGAGATTTACCAGAACTAAAAAGCATTTGTAGTGCAAAACTGATTTGCGATTCTCTCCGAGTAATTGAAGTACGGAATTGCAGTATCATAGAAGTCTTGGTTCCATCTTCTTGGATTCACC	...........((((.((((((.(((((((((((..........(((....((((((......((......(((((.(((..(.(.((.....)).).)..)))...(((((((((((.....))))....)))))))..)))))....))......))))))...))).....((((((((((((((((.(((....))).))...)))))))))).)))).....)))))..)))))).)))))).))))...		AGGATGTGAGAAAATGGAGGA	5p
MIR390	miR390a	Chr01:28885475:28885617:+	143(nt)	-64.61	CAAGTACGGGAGAATCTGTTAAGCTCAGGAGGGATAGCGCCATGAGCATGACAAAGTCTATGTTTGAGTTAATCTCAACAAAATCAATCCAGTCATCAGTGGCGCTATCTATCCTGAGTTCTATGGGTTCTCCTTACTATTCT	..((((.((((((((((((..(((((((((.((((((((((((..(.(((((........((((.(((.....)))))))...........)))))).)))))))))))).)))))))))..)))))))))))))))).....	1325	AAGCTCAGGAGGGATAGCGCC	5p				1730	AAGCTCAGGAGGGATAGCGCC	5p
MIR390	miR390b	Chr06:8055606:8055735:+	130(nt)	-54.5	AAAGTATGGAAGAATCTGTTAAGCTCAGGAGGGATAGCGCCCTAAGGATAATCATGGGCTCTTTTTATGTGGTTTTTGATTCTCAGTGGCGCTATCCATCCTGAGTTTCATTGCTTCTTCTTGCTACCAG	..((((.(((((((.(.((.((((((((((.((((((((((((.((((...(((..(((((.......).))))..))))))).)).)))))))))).)))))))))).)).).))))))))))).....		AAGCTCAGGAGGGATAGCGCC	5p	1782	AAGCTCAGGAGGGATAGCGCC	5p		AAGCTCAGGAGGGATAGCGCC	5p
MIR390	miR390c	Chr09:7498143:7498289:+	147(nt)	-74.6	TAAGTATGGGAGGATCTGTTAAGCTCAGGAGGGATAGCGCCATGAGCTGATGATAAGTTGATGTTTGATGGGTTAATCTCAACATAATCAATCTAGTCATTAGTGGCGCTATCTATCCTGAGTTCTATAGGTTCTCCTTGCTATTCC	..((((.((((((((((((..(((((((((.((((((((((....(((((((((.(((((((...((.((((.....)))).))..))))).)).))))))))))))))))))).)))))))))..)))))))))))))))).....		AAGCTCAGGAGGGATAGCGCC	5p					AAGCTCAGGAGGGATAGCGCC	5p
MIR390	miR390d	Chr16:12896820:12896949:+	130(nt)	-58	GAAGTATGGAAGAATCTGTTAAGCTCAGGAGGGATAGCGCCCTAAGGATAACCATGGGCTCTTTTTATGTGGTTTTTGACTATCAGTGGCGCTATCCATCCTGAGTTTTACTGGTTCTTCTTGCTACGAT	(.((((.(((((((((.((.((((((((((.((((((((((((.((...(((((((...........))))))).....))...)).)))))))))).)))))))))).)).))))))))))))).)...		AAGCTCAGGAGGGATAGCGCC	5p		AAGCTCAGGAGGGATAGCGCC	5p		AAGCTCAGGAGGGATAGCGCC	5p
MIR390	miR390e	Chr01:28885485:28885606:+	122(nt)	-53.51	AGAATCTGTTAAGCTCAGGAGGGATAGCGCCATGAGCATGACAAAGTCTATGTTTGAGTTAATCTCAACAAAATCAATCCAGTCATCAGTGGCGCTATCTATCCTGAGTTCTATGGGTTCTC	(((((((((..(((((((((.((((((((((((..(.(((((........((((.(((.....)))))))...........)))))).)))))))))))).)))))))))..))))))))).					AAGCTCAGGAGGGATAGCGCC	5p
MIR390	miR390f	Chr09:7498153:7498278:+	126(nt)	-63.5	AGGATCTGTTAAGCTCAGGAGGGATAGCGCCATGAGCTGATGATAAGTTGATGTTTGATGGGTTAATCTCAACATAATCAATCTAGTCATTAGTGGCGCTATCTATCCTGAGTTCTATAGGTTCTC	(((((((((..(((((((((.((((((((((....(((((((((.(((((((...((.((((.....)))).))..))))).)).))))))))))))))))))).)))))))))..))))))))).					AAGCTCAGGAGGGATAGCGCC	5p
MIR393	miR393a	Chr08:3803744:3803852:+	109(nt)	-55.4	TACTGCAACTAGAGGAGGCATCCAAAGGGATCGCATTGATCCCAAGTGTCTGTCCCCCATAATTTTGGATCATGCTATCCCTTTGGATTCCTCCTTTGGTGGCTTCTAT	....((.(((((((((((.((((((((((((.((((.(((((.((((...((.....))..)))).))))))))).)))))))))))).))))))))))).))......	183	TCCAAAGGGATCGCATTGATC	5p	165	TCCAAAGGGATCGCATTGATC	5p	129	TCCAAAGGGATCGCATTGATC	5p
MIR393	miR393b	Chr10:18868214:18868321:-	108(nt)	-55.52	TACTGCAACTAGAGGAGGCATCCAAAGGGATCGCATTGATCCCGAGTGTCCCTGGCCATAATTTTGGATCATGCTATCCCTTTGGATTCCTCCTTTGGTGGCTTCTAT	....((.(((((((((((.((((((((((((.((((.(((((.((((.............)))).))))))))).)))))))))))).))))))))))).))......		TCCAAAGGGATCGCATTGATC	5p		TCCAAAGGGATCGCATTGATC	5p		TCCAAAGGGATCGCATTGATC	5p
MIR393	miR393c	Chr12:15523583:15523713:-	131(nt)	-57.5	CCTTAGTGCAGTTGGAGTGTTCCAAAGGGATCGCATTGATCTAATGACTTTTGATGTCTATATGATGTTAATGTTTAGTCATTTCATTGGATCATGCGATCCCTTAGGAATTTTCCAGCAAATAGCTCTAA	...(((.((.(((((((.(((((.((((((((((((.((((((((((....((((....((((.......))))...))))..)))))))))))))))))))))).))))).))))))).....)).))).	2006	ATCATGCGATCCCTTAGGAAT	3p	1489	ATCATGCGATCCCTTAGGAAT	3p	1144	ATCATGCGATCCCTTAGGAAT	3p
MIR393	miR393d	Chr15:15036809:15036939:-	131(nt)	-57.2	TCCTAGTGCAGCTGGAGTGTTCCAAAGGGATCGCATTGATCTAATGACTCTCGATGTCTAAATCATATTAATGTTTAGTTTTTTCGTTGGATCATGCGATCCCTTAGGAATTTTCCAGCATTCAGCTCTAA	...(((.((.(((((((.(((((.((((((((((((.((((((((((.....((...(((((.(((....))))))))...)))))))))))))))))))))))).))))).))))))).....)).))).		ATCATGCGATCCCTTAGGAAT	3p		ATCATGCGATCCCTTAGGAAT	3p		ATCATGCGATCCCTTAGGAAT	3p
MIR394	miR394a	Chr02:829481:829574:-	94(nt)	-48.4	ACAGAGTTTTTTGGCATTCTGTCCACCTCCATCTGTAGAAACTACAAGTTGTTCTACTTTCTGGAGGTGGGCATACTGCCAACTGAGCTCTGTT	(((((((((.((((((.(.((((((((((((...((((((.(........)))))))....)))))))))))).).))))))..))))))))).	156	TTGGCATTCTGTCCACCTCC	5p	322	TTGGCATTCTGTCCACCTCC	5p	20	TTGGCATTCTGTCCACCTCC	5p
MIR394	miR394b	Chr05:25090716:25090809:+	94(nt)	-42.04	ACAGAGTTTATTGGCATTCTGTCCACCTCCTATCTTTAGAAATTAGAATATCTCTTTCATATGGAGGTGGGCATACTGCCAACCGAGCTCTGTT	(((((((((.((((((.(.(((((((((((.......(((.((......)).))).......))))))))))).).))))))..))))))))).		TTGGCATTCTGTCCACCTCC	5p		TTGGCATTCTGTCCACCTCC	5p		TTGGCATTCTGTCCACCTCC	5p
MIR395	miR395a	Chr06:7613270:7613369:+	100(nt)	-50.39	AGTGTCCCCTAGAGTTCCCTTGAGCACTTCACTGGGACCCTTCAGACCGAAAGAGTATTATCTTTCCCACTGAAGTGTTTGGGGGAACTCCTGGTGTCAT	.(((.(.((..(((((((((..(((((((((.(((((........(((....).))........))))).)))))))))..)))))))))..)).).)))	53	CTGAAGTGTTTGGGGGAACTC	3p	44	CTGAAGTGTTTGGGGGAACTC	3p	433	CTGAAGTGTTTGGGGGAACTC	3p
MIR395	miR395b	Chr06:8614651:8614753:+	103(nt)	-44.6	AGTGTCCCCTAGAGTTCCTCTGAGCACTTCATTGGGAATCTTCGATTAAATGAAAGAGTATTATCATTCCTACTGAAGTGTTTGGGGGAACTCCTGGTGTCAT	.(((.(.((..(((((((((..(((((((((.((((((..((((......)))).((......)).)))))).)))))))))..)))))))))..)).).)))		CTGAAGTGTTTGGGGGAACTC	3p		CTGAAGTGTTTGGGGGAACTC	3p
MIR395	miR395c	Chr06:8614644:8614763:+	120(nt)	-52.5	TAGATCAAGTGTCCCCTAGAGTTCCTCTGAGCACTTCATTGGGAATCTTCGATTAAATGAAAGAGTATTATCATTCCTACTGAAGTGTTTGGGGGAACTCCTGGTGTCATTTGATGTTAA	...((((((((.(.((..(((((((((..(((((((((.((((((..((((......)))).((......)).)))))).)))))))))..)))))))))..)).).)))))))).....								CTGAAGTGTTTGGGGGAACTC	3p
MIR395	miR395d	Chr06:8618772:8618874:+	103(nt)	-45.04	AGTGTCCCCTAGAGTTCCTCTGAGCACTTCACTGGGAATTTCCGATCAAATGAAAGAGTATTATCATTCCTACTGAAGTGTTTGGGGGAACTCCTGGTGTCAT	.(((.(.((..(((((((((..(((((((((.(((((((......((........))........))))))).)))))))))..)))))))))..)).).)))		CTGAAGTGTTTGGGGGAACTC	3p		CTGAAGTGTTTGGGGGAACTC	3p
MIR395	miR395e	Chr16:14155139:14155242:+	104(nt)	-46	AGTGTCCCCTAGAGTTCCTCTGAGCACTTCATTGGGGATCTTCCATCGACCTGAGAGAGTATTATCATTCCTACTGAAGTGTTTGGGGGAACTCCTGGTGTCAT	.(((.(.((..(((((((((..(((((((((.(((((((((..((......))..))).........)))))).)))))))))..)))))))))..)).).)))		CTGAAGTGTTTGGGGGAACTC	3p		CTGAAGTGTTTGGGGGAACTC	3p		CTGAAGTGTTTGGGGGAACTC	3p
MIR395	miR395f	Chr16:14155132:14155252:+	121(nt)	-53.9	CAGATCAAGTGTCCCCTAGAGTTCCTCTGAGCACTTCATTGGGGATCTTCCATCGACCTGAGAGAGTATTATCATTCCTACTGAAGTGTTTGGGGGAACTCCTGGTGTCATTTGATGTTAA	...((((((((.(.((..(((((((((..(((((((((.(((((((((..((......))..))).........)))))).)))))))))..)))))))))..)).).)))))))).....								CTGAAGTGTTTGGGGGAACTC	3p
MIR395	miR395g	Chr16:14159564:14159667:+	104(nt)	-44.8	AGTGTCCCCTAGAGTTCCTCTGAGCACTTCAATGGGGATCTTCCATCGACCTGAAAGAGTATTATCATTCCTACTGAAGTGTTTGGGGGAACTCCTGGTGTCAT	.(((.(.((..(((((((((..(((((((((.((((((((((.((......)).)))).........)))))).)))))))))..)))))))))..)).).)))		CTGAAGTGTTTGGGGGAACTC	3p		CTGAAGTGTTTGGGGGAACTC	3p		CTGAAGTGTTTGGGGGAACTC	3p
MIR395	miR395h	Chr16:14153970:14154083:-	114(nt)	-59.66	CTGTCCCCCGGAGTTTCCCTGACCACTTCACTGGGGCTATAATTCTACTCTTCGTGTTTAAGGGTAGAGGCAACCCTTCCTCACTGAAGTGTTTGGGGGAACTCTGGGTGGCAT	.((((.(((((((((((((..(.(((((((.(((((......((((((((((.......)))))))))).........))))).))))))).)..))))))))))))).)))).		CTGAAGTGTTTGGGGGAACTC	3p		CTGAAGTGTTTGGGGGAACTC	3p		CTGAAGTGTTTGGGGGAACTC	3p
MIR396	miR396a	Chr03:17210904:17211007:+	104(nt)	-44.62	TGCCATGTTTTTCCACAGCTTTCTTGAACTTCCTAGAGCCTAGAGGTGCTGCTAGCTATACATATAACTTAAGAAGTTCAAGAAAGCCGTGGAATAGCATGACC	...((((((.((((((.(((((((((((((((((((.(((....)))....)))).................))))))))))))))).)))))).))))))...	2055	TTCCACAGCTTTCTTGAACTT	5p	1724	TTCCACAGCTTTCTTGAACTT	5p	1380	TTCCACAGCTTTCTTGAACTT	5p
MIR396	miR396b	Chr06:4870749:4870914:-	166(nt)	-69.6	TGAAAGTCCTGGTCATGCTTTTCCACAGCTTTCTTGAACTTCCTTGCCATGCTTAACTTGTGTGTGTGTATAGATCACTATATATCTGTATAGTTATACACATTTAGCTAGCTAGCACCATTGAAGCTCAAGAAAGCCGTGGGAGAACATGGCAACTCAGGATTTT	..(((((((((((((((.((((((((.((((((((((.((((..((...((((...((.((..(((((((((....(((((((....))))))))))))))))...)).))..)))).))..)))).)))))))))).)))))))).))))))....)))))))))		TTCCACAGCTTTCTTGAACTT	5p		TTCCACAGCTTTCTTGAACTT	5p		TTCCACAGCTTTCTTGAACTT	5p
MIR396	miR396c	Chr07:9144001:9144192:+	192(nt)	-72.7	ACTAAGGTCGTTGCATGCTTTTCCACGGCTTTCTTGAACTTGGCACTCAAGAGACATGAGAGTAAAGGGCTAGGCTTTCTTTTCTATTCCTTTCGTTCTTTGAAATTTTCCTGTTCAAAGAATCCATACATATCAGTCTCTTTAGTACAAAGCTCAAGAAAGCCGTGGGAAAATATGAAAGGATTTTGTGGT	..(((((((.((.((((.(((((((((((((((((((.(((.(.(((.(((((((.(((....(((((..((((........))))..))))).((((((((((.........)))))))))).........)))))))))).))).).))).))))))))))))))))))).)))).)).)))))))....	752	TTCCACGGCTTTCTTGAACTT	5p	623	TTCCACGGCTTTCTTGAACTT	5p	667	TTCCACGGCTTTCTTGAACTT	5p
MIR396	miR396d	Chr03:17210904:17211007:-	104(nt)	-51.2	GGTCATGCTATTCCACGGCTTTCTTGAACTTCTTAAGTTATATGTATAGCTAGCAGCACCTCTAGGCTCTAGGAAGTTCAAGAAAGCTGTGGAAAAACATGGCA	.((((((...(((((((((((((((((((((((((((((((....))))))...(((........))).)))))))))))))))))))))))))...)))))).		TTCCACGGCTTTCTTGAACTT	5p		TTCCACGGCTTTCTTGAACTT	5p		TTCCACGGCTTTCTTGAACTT	5p
MIR396	miR396e	Chr03:10898068:10898178:+	104(nt)	-46.6	CCATTGCAGAGTAGAAGTCGAGCTCAAGCACAAATTCGATCTTGCTTAACAAGGTACCGGCAAAGTCAGATCGAATTTGGGCTTGAGATTGTCTTCTTCGTTGCATTCTAA	....(((((...(((((.(((.(((((((.((((((((((((.((((.....(....)....)))).)))))))))))).))))))).))).)))))...)))))......							10455	TCGAATTTGGGCTTGAGATTG	3p
MIR396	miR396f	Chr06:4864020:4864166:+	147(nt)	-53.5	ATGTGACCCTCTTGGTATTCTTCCACAGCTTTCTTGAACTGCACCTATTTGAATATTGTTGTTGATGTTGCCGTGCATGTACATATGACATTGTATTTTTGTTGCGGTTCAATAAAGCTGTGGGAAGATACAAACAGGATCAAAGAA	...(((.(((.((.((((..((((((((((((.((((((((((...((..((((((...((((((((((((...)))...)))).)))))..))))))..)))))))))))).))))))))))))..)))).)).))).))).....	4257	TTCCACAGCTTTCTTGAACTG	5p	2921	TTCCACAGCTTTCTTGAACTG	5p	2548	TTCCACAGCTTTCTTGAACTG	5p
MIR396	miR396g	Chr18:14909777:14909932:+	156(nt)	-60.4	ACGTGACCCTCTTTGTATTCTTCCACAGCTTTCTTGAACTGCACCTATTAGATTAATGTTGATGTTGTTGTGCGATATGCCATGACCATATGACATTGTATTCATTTTTGCTGCGGTTCAATAAAGCTGTGGGAAGATACAAACAGGATCAAAGAA	...(((.(((.(((((((..((((((((((((.((((((((((.(.....((.(((((((.((((.((..((.(.....)))..)).)))))))))))...))......).)))))))))).))))))))))))..))))))).))).))).....		TTCCACAGCTTTCTTGAACTG	5p		TTCCACAGCTTTCTTGAACTG	5p		TTCCACAGCTTTCTTGAACTG	5p
MIR396	miR396h	Chr18:14916704:14916850:-	147(nt)	-62.7	GGTCATGCTTTTCCACAGCTTTCTTGAACTTCTTTGCCTTGCTTAATCTGTGTATATATAGATCACTACATGTACAGCTCCTATATATATAAATATATGTATGTATAGCGCCATGGAAGCTCAAGAAAGCTGTGGGAGAACATGGCA	.((((((.(((((((((((((((((((.(((((..((.............(((((((.(((....))).)))))))....(((((((((((......))))))))))).))...))))).))))))))))))))))))).)))))).	10271	GCTCAAGAAAGCTGTGGGAGA	3p
MIR396	miR396i	Chr18:14916692:14916860:-	169(nt)	-70.1	CGCAAGTCCTGGTCATGCTTTTCCACAGCTTTCTTGAACTTCTTTGCCTTGCTTAATCTGTGTATATATAGATCACTACATGTACAGCTCCTATATATATAAATATATGTATGTATAGCGCCATGGAAGCTCAAGAAAGCTGTGGGAGAACATGGCAATTCAGGATTTT	...((((((((((((((.(((((((((((((((((((.(((((..((.............(((((((.(((....))).)))))))....(((((((((((......))))))))))).))...))))).))))))))))))))))))).))))))....)))))))).				9707	GCTCAAGAAAGCTGTGGGAGA	3p	13422	GCTCAAGAAAGCTGTGGGAGA	3p
MIR396	miR396j	Chr06:26064842:26064973:-	132(nt)	-46.03	TCTTGGTGATTTTCCACGGCTTTCTTGAACTGTATATATTATCAATGGCTTTTTACAAGACTGGAAGATGGTTTCCATGGAGAAGAATTGTCACAAAAACAGTTCAAGAAAGCCCTGAAAAATTATTTAGAG	(((..((((((((.((.((((((((((((((((.........((((..((((((.((....((((((....)))))))))))))).))))........)))))))))))))))).)).))))))))..))).							403	TTTCCACGGCTTTCTTGAACT	5p
MIR397	miR397	Chr11:3507399:3507521:+	123(nt)	-46.9	TGGAGAACCATCATTGAGTGCAGCGTTGATGAAATCCTCCATTTTGTGCTATTAAACTGTTACCAACCCTTTATGGGGCATGGCATCATTTCACCAGCGCTGCATTCAATCATGTTTTTCTAA	(((((((.(((.((((((((((((((((.((((((...((((...((........)).........(((.....)))..))))....)))))).)))))))))))))))).))).))))))).	31997	TCATTGAGTGCAGCGTTGATG	5p	7361	TCATTGAGTGCAGCGTTGATG	5p	32909	TCATTGAGTGCAGCGTTGATG	5p
MIR398	miR398a	Chr01:28030196:28030281:-	86(nt)	-39.2	AGGGTTCCGACAGGAGCGGCCTTGGCTCACATGTGGCGGCATCCAATGTACTTCATGTGTTCTCAGGTCGCCCCTGCCGGGCTTCC	.(((.((((.((((.(((((((.((..((((((.((..((((...)))).)).))))))..)).))))))).)))).))))..)))	10085	TGTGTTCTCAGGTCGCCCCTG	3p	2941	TGTGTTCTCAGGTCGCCCCTG	3p	12490	TGTGTTCTCAGGTCGCCCCTG	3p
MIR398	miR398b	Chr09:6766505:6766620:-	116(nt)	-58.6	GATCGTGGAGGATTCCTACAGGAGCGACCTGAAATCACATGTGGGCTGCACCCTCCTGGGTTATCTTGAGCAACATGTGTTCTCAGGTCGCCCCTGCCGGGCTTTCCTCCATATGC	....((((((((..(((.((((.(((((((((...(((((((..(((.(((((....))))......)))).)))))))...))))))))).))))..)))...))))))))....		TGTGTTCTCAGGTCGCCCCTG	3p		TGTGTTCTCAGGTCGCCCCTG	3p		TGTGTTCTCAGGTCGCCCCTG	3p
MIR398_2	miR398c	Chr04:1636529:1636826:+	298(nt)	-97.6	TCTCCTTCGGCGCCGGGCTTCCCCCTCAGCCTGCAACGACCGGCCACCAGCAGCAGCAGCCGATCTCCTTCCCCACAGGCCAGCGAACCCAACCGCCTCCAGCAGCGCCGTCCTCCTTCCATCTCGTGGTCGACCCAGCGGTTCCTCAGCTCCACCACTAGATCTGCCATCGGCAGAAGCAGAACAAACCGGGAGGAACGGATGACAGAAGTTTTTGAGCAGATCTAAAAATAACAAACTAAAATCGACTGGTGT	.(((((..(((...(((.....)))...))).....((.(((((.(((.((((.(((((..((......))..((((.((((((((.......(((........))).((((((((((((.(((.(((((.((....((.........)))).))))).)))((((((...)))))).............)))))))..)))))......((((((((.....)).))))))............))).))))).)	8	TTGTTCTGCAGGTCGCCGGCG	3p
MIR398_2	miR398d	Chr04:1644846:1645143:+	298(nt)	-97.6	TCTCCTTCGGCGCCGGGCTTCCCCCTCAGCCTGCAACGACCGGCCACCAGCAGCAGCAGCCGATCTCCTTCCCCACAGGCCAGCGAACCCAACCGCCTCCAGCAGCGCCGTCCTCCTTCCATCTCGTGGTCGACCCAGCGGTTCCTCAGCTCCACCACTAGATCTGCCATCGGCAGAAGCAGAACAAACCGGGAGGAACGGATGACAGAAGTTTTTGAGCAGATCTAAAAATAACAAACTAAAATCGACTGGTGT	.(((((..(((...(((.....)))...))).....((.(((((.(((.((((.(((((..((......))..((((.((((((((.......(((........))).((((((((((((.(((.(((((.((....((.........)))).))))).)))((((((...)))))).............)))))))..)))))......((((((((.....)).))))))............))).))))).)		TTGTTCTGCAGGTCGCCGGCG	3p
MIR399	miR399a	Chr03:14300514:14300619:-	106(nt)	-40.12	CTAGTTAAATGGCTTCTCTTCTTTGGCAGGTGATGGTATAGATTACAACTTATAGCTTTAATCTAGTATTCAGTTACCCGCCAAAGGAGAGTTGCCCTCTAACTTC	..(((((...(((..((((((((((((.((((((.((((((((((.............)))))).))))...)))))).))))))))))))..)))...)))))..	49	CCGCCAAAGGAGAGTTGCCCT	3p				124	CCGCCAAAGGAGAGTTGCCCT	3p
MIR399	miR399b	Chr04:4817044:4817145:+	102(nt)	-41.4	TAAAGAATAACAGGGCTTTATCCTCCTTTGGCAAACAGAACATGGAAATAAATGCCTGCATATTTCTGTTTTGCCAAAGGAGAATTGCCCTGCCATTCGATT	....((((..((((((...((.((((((((((((((((((.(((.(..........).)))..))))).))))))))))))).)).))))))..))))....	144	TGCCAAAGGAGAATTGCCCTG	3p	61	TGCCAAAGGAGAATTGCCCTG	3p	452	TGCCAAAGGAGAATTGCCCTG	3p
MIR399	miR399c	Chr04:4863552:4863646:-	95(nt)	-40.1	TGATGAATAACTGTGCAATTCTCCTTTGGCAGACGTATATGGCGTTCGGACACCAACTTTGGACTGCCAAAGGAGAATTGCCCTGCCATTCAACT	...(((((..(.(.((((((((((((((((((.((....(((.((....)).)))....))..)))))))))))))))))).).)..)))))...		TGCCAAAGGAGAATTGCCCTG	3p		TGCCAAAGGAGAATTGCCCTG	3p		TGCCAAAGGAGAATTGCCCTG	3p
MIR399	miR399d	Chr04:4945189:4945283:-	95(nt)	-40.1	TGATGAATAACTGTGCAATTCTCCTTTGGCAGACGTATATGGCGTTCGGACACCAACTTTGGACTGCCAAAGGAGAATTGCCCTGCCATTCAACT	...(((((..(.(.((((((((((((((((((.((....(((.((....)).)))....))..)))))))))))))))))).).)..)))))...		TGCCAAAGGAGAATTGCCCTG	3p		TGCCAAAGGAGAATTGCCCTG	3p
MIR399	miR399e	Chr04:4855678:4855793:-	116(nt)	-47.66	TGGATGCATTACTGGGCAATTCTTCTGTTGGCAGTTGGTGACTCATACTGCACTAGCTGAGATTAAGCAGCAAGAGTTTGCTCACTGCCAAAGAAGATTTGCCCCGCAATTCATTC	.(((((.(((.(.((((((.((((((.((((((((.((..((((...((((...............))))...))).)..)).)))))))))))))).)))))).).))).)))))	25	TGCCAAAGAAGATTTGCCCCG	3p				74	TGCCAAAGAAGATTTGCCCCG	3p
MIR399	miR399f	Chr12:15164838:15164946:+	109(nt)	-51.7	AAACCAGTTGTAGGGTACCTCTTACTTGGCAAGCAATGGTGATTGTTGCAAACATTGCAGAATTTGATCTCGGTGGCTTGCCAAAGGAGAGTTGCCCTATGACTGTTTT	....((((..(((((((.(((((..(((((((((.((.(.((((.(((((.....))))).....)))).).)).)))))))))..))))).)))))))..))))....	5	TGCCAAAGGAGAGTTGCCCTA	3p				14	TGCCAAAGGAGAGTTGCCCTA	3p
MIR399	miR399g	Chr04:4859447:4859586:+	109(nt)	-52.2	TTGGGTGCAGTTGCATTACAGGGCAAGCTTCCATTGGCATGCAGCCACTAAGACACGCAATATCTAACACTTGATGCATTCCTGTAGAGTGCGGCGCCATGCCAAAGGAGATTTGCCCGGCAATTCTTCTGCAGCTTGAC	(..(((((((((((......(((((((.((((.((((((((..(((...............(((........)))((((((.....)))))))))..)))))))).)))).))))))).)))).....))))).))..).							181	TGCCAAAGGAGATTTGCCCGG	3p
MIR399	miR399h	Chr04:4941076:4941215:+	140(nt)	-52.2	TTGGGTGCAGTTGCATTACAGGGCAAGCTTCCATTGGCATGCAGCCACTAAGACACGCAATATCTAACACTTGATGCATTCCTGTAGAGTGCGGCGCCATGCCAAAGGAGATTTGCCCGGCAATTCTTCTGCAGCTTGAC	(..(((((((((((......(((((((.((((.((((((((..(((...............(((........)))((((((.....)))))))))..)))))))).)))).))))))).)))).....))))).))..).								TGCCAAAGGAGATTTGCCCGG	3p
MIR399	miR399i	Chr04:4863553:4863646:+	94(nt)	-49.5	GTTGAATGGCAGGGCAATTCTCCTTTGGCAGTCCAAAGTTGGTGTCCGAACGCCATATACGTCTGCCAAAGGAGAATTGCACAGTTATTCATCA	(.((((((((...((((((((((((((((((.(......((((((....)))))).....).))))))))))))))))))...)))))))).).							1	GCCAAAGGAGAATTGCACAGT	3p
MIR399	miR399j	Chr04:4866130:4866224:+	95(nt)	-47.4	AGGAGCATTGCTGAGCAAATTTCCTTTGGCAGATACCATAAGTAACAAGAGCTTATGTTGTTCATTTGCCAAAGGAGATTTGCTCACCAATTCCA	.(((..((((.((((((((((((((((((((((((((((((((.......)))))))..))..))))))))))))))))))))))).))))))).							58	TTTGCCAAAGGAGATTTGCTC	3p
MIR399	miR399k	Chr04:4947777:4947871:+	95(nt)	-47.4	AGGAGCATTGCTGAGCAAATTTCCTTTGGCAGATACCATAAGTAACAAGAGCTTATGTTGTTCATTTGCCAAAGGAGATTTGCTCACCAATTCCA	.(((..((((.((((((((((((((((((((((((((((((((.......)))))))..))..))))))))))))))))))))))).))))))).								TTTGCCAAAGGAGATTTGCTC	3p
MIR399	miR399l	Chr04:4945190:4945283:+	94(nt)	-49.5	GTTGAATGGCAGGGCAATTCTCCTTTGGCAGTCCAAAGTTGGTGTCCGAACGCCATATACGTCTGCCAAAGGAGAATTGCACAGTTATTCATCA	(.((((((((...((((((((((((((((((.(......((((((....)))))).....).))))))))))))))))))...)))))))).).							7	AGGGCAATTCTCCTTTGGCAG	5p
MIR403	miR403a	Chr02:15448011:15448144:+	134(nt)	-38.08	GAGGCATATTTCAGGTTTGTGCATGAATCTAATATAGCTAAAAAAATCCCATCAAACACAAATTAAAATACTAGATAGCAATCAGCACTAGTTTAGTATAGTATTAGATTCACGCACAAACTCGTAATCTGTCT	.(((((.(((.(..((((((((.((((((((((((.(((((............................(((((...((.....)).))))))))))...)))))))))))).))))))))..).))).)))))	892	TTAGATTCACGCACAAACTCG	3p	747	TTAGATTCACGCACAAACTCG	3p	641	TTAGATTCACGCACAAACTCG	3p
MIR403	miR403b	Chr08:6598477:6598593:+	117(nt)	-58.02	AAGAGGAGTCCTATCTCTGGTTTGTGCGTGGATCTGAGGCCATCACAACCGTCCACTACACGACCACCCAATGGCTTTAGATTCACGCACAAACTCGCGATCTGTCTCCTCTACTAC	.(((((((.(..(((.(.(((((((((((((((((((((((((.......(((........)))......))))))))))))))))))))))))).).)))..).))))))).....		TTAGATTCACGCACAAACTCG	3p		TTAGATTCACGCACAAACTCG	3p		TTAGATTCACGCACAAACTCG	3p
MIR403	miR403c	Chr10:15647444:15647547:-	104(nt)	-41.34	AGGACTCATATCTCTAGTTTGTTCGTGGATCTGACGCCATCACAACCGTTCATTTCACGACCATCCAATGGCGTTAGATTCACGCACAAACTCGCGATCTGTCT	.((((....(((.(.(((((((.(((((((((((((((((......(((.......)))........))))))))))))))))).))))))).).)))..))))		TTAGATTCACGCACAAACTCG	3p		TTAGATTCACGCACAAACTCG	3p		TTAGATTCACGCACAAACTCG	3p
MIR408	miR408a	Chr01:1679967:1680208:-	242(nt)	-92.3	GGCCTCCAGCAGCGGCGCCACTCCCTCATCTGTTCTCCCTTGCCGCGCAACACATGGAACGGAGAGGAGGATGAACGGCGGATACCGATCTGCAGTGAAGCAGATCCACCCGTGACAGACCCGAAGGAACCGGATCTGCAGTGAAGCAAAACAGACCGTTGCTTGTGTTTTTTGTGTGTTTTGCAGGTAGTGGTGTCCCCTCACTTTCCGGCAGGGAAGGGCAGAGAAGGAGAAAGCAGGGC	.((((...((....))....((((.((.((((((((.(((((((...((.....))....((((((((((.........((((((((((((((......))))))).(((..((.((((.(((.......))).)))))).....((((((((.((....((....)).....)).)))))))).)))...))))))))))).))))))))))))).)))))))))).))))......))))	6	CAGGGAAGGGCAGAGAAGGAG	3p	7	CAGGGAAGGGCAGAGAAGGAG	3p	8	CAGGGAAGGGCAGAGAAGGAG	3p
MIR408	miR408b	Chr01:1688600:1688841:-	242(nt)	-92.3	GGCCTCCAGCAGCGGCGCCACTCCCTCATCTGTTCTCCCTTGCCGCGCAACACATGGAACGGAGAGGAGGATGAACGGCGGATACCGATCTGCAGTGAAGCAGATCCACCCGTGACAGACCCGAAGGAACCGGATCTGCAGTGAAGCAAAACAGACCGTTGCTTGTGTTTTTTGTGTGTTTTGCAGGTAGTGGTGTCCCCTCACTTTCCGGCAGGGAAGGGCAGAGAAGGAGAAAGCAGGGC	.((((...((....))....((((.((.((((((((.(((((((...((.....))....((((((((((.........((((((((((((((......))))))).(((..((.((((.(((.......))).)))))).....((((((((.((....((....)).....)).)))))))).)))...))))))))))).))))))))))))).)))))))))).))))......))))		CAGGGAAGGGCAGAGAAGGAG	3p		CAGGGAAGGGCAGAGAAGGAG	3p		CAGGGAAGGGCAGAGAAGGAG	3p
MIR408	miR408c	Chr01:47857512:47857763:-	252(nt)	-98.4	ACCCGCAAACCGGCTTCCAGCAGCGGCGCCACTCCCTCATCTGTTCTCCCTTGCCGCGCAACACATGGAACGGAGAGGAGGATGAACGGCGGATACCGATCTGCAGTGAAGCAGATCCACCCGTGACTGACCCGAAGGAACCGGATCTGCAGTGAAGCAAAACAGACCGTTGCTTGCGTTTTTTGTGTGTTTTGCAGGTAGTGGTGTCCCCTCACTTCCGGCAGGGAAGGGCAGAGAAGGAGAAAGCAGGGC	.(((((.....(((..((......)).))).((((.((.((((((((.(((((((.((...(....)...))....(((((.(((..((.((((((((..((((......((((((((....((..((.......))..)).))))))))......((((((((.(((((.....)))......)).))))))))..))))))))))))))))))))))))))))).)))))))))).))))...)).))).		CAGGGAAGGGCAGAGAAGGAG	3p		CAGGGAAGGGCAGAGAAGGAG	3p		CAGGGAAGGGCAGAGAAGGAG	3p
MIR408	miR408d	Chr03:916693:916944:-	252(nt)	-99.1	ACCCGCAAACCGGCTTCCAGCAGCGGCGCCACTCCCTCATCTGTTCTCCCTTGCCGCGCAACACATGGAACGGAGAGGAGGATGAACGGCGGATACCGATCTGCAGTGAAGCAGATCCACCCGTGACAGACCCGAAGGAACCGGATCTGTAGTGAAGCAAAACAGACCGTTGCTTGTGTTTTTTGTGTGTTTTGCAGGTAGTGGTGTCCCCTCACTTCCGGCAGGGAAGGGCAGAGAAGGAGAAAGCAGGGC	.(((((.....(((..((......)).))).((((.((.((((((((.(((((((.((...(....)...))....(((((.(((..((.((((((((((((((......))))))).(((....(((((.(((.......))).)))))......((((((((.((....((....)).....)).)))))))).)))...)))))))))))))))))))))))).)))))))))).))))...)).))).		CAGGGAAGGGCAGAGAAGGAG	3p		CAGGGAAGGGCAGAGAAGGAG	3p		CAGGGAAGGGCAGAGAAGGAG	3p
MIR408	miR408e	Chr03:925561:925812:-	252(nt)	-99.1	ACCCGCAAACCGGCTTCCAGCAGCGGCGCCACTCCCTCATCTGTTCTCCCTTGCCGCGCAACACATGGAACGGAGAGGAGGATGAACGGCGGATACCGATCTGCAGTGAAGCAGATCCACCCGTGACAGACCCGAAGGAACCGGATCTGTAGTGAAGCAAAACAGACCGTTGCTTGTGTTTTTTGTGTGTTTTGCAGGTAGTGGTGTCCCCTCACTTCCGGCAGGGAAGGGCAGAGAAGGAGAAAGCAGGGC	.(((((.....(((..((......)).))).((((.((.((((((((.(((((((.((...(....)...))....(((((.(((..((.((((((((((((((......))))))).(((....(((((.(((.......))).)))))......((((((((.((....((....)).....)).)))))))).)))...)))))))))))))))))))))))).)))))))))).))))...)).))).		CAGGGAAGGGCAGAGAAGGAG	3p		CAGGGAAGGGCAGAGAAGGAG	3p		CAGGGAAGGGCAGAGAAGGAG	3p
MIR408	miR408f	Chr06:899964:900299:-	336(nt)	-111.2	AGCCGCGGCCTCCCTCAGCTCTTTCCTCCTGAACCAGCGGCCAGCCCGTCGAACGCCGGTGGAATCGCAAACGGCAGCCACCCACAGACCGGCGAACCCAGCATCACCGAGGACCACCAGACAGCTTCCCCTTTGATCTCCTTGCCCAGCCGCAGATCCACCATCAGCCAGCAACGCCACCCGAACCAGAGGAGAAGAAGGTGACCGTGACAGACCCGAAGGAACCGGATCTGCAGTGAAGCAAAACAGACCGTT	.(((((...(((((((.((((((((((((.(((...((((...(((.(((.......(((((..(((....)))...)))))....))).)))....)).))......((((..(((((..........(((((..(((((((.....((.((.(((.....))).))..))..((.....)).....))))))).)))))..(((.((.((((.(((.......))).)))))).....((((((((.(((((.		CAGGGAAGGGCAGAGAAGGAG	3p		CAGGGAAGGGCAGAGAAGGAG	3p		CAGGGAAGGGCAGAGAAGGAG	3p
MIR408	miR408g	Chr10:1277867:1278118:-	252(nt)	-96.3	ACCCGCAAACCGGCTTCCAGCAGCGGCGCCACTCCCTCATCTGTTCTCCCTTTGCCGCGCAACACATGGAACGGAGAGGAGGATGAACGGCGGATACCGATCTGCAGTGAAGCAGATCCACCCGTGACAGACCCGAAGGAACCGGATCTGCAGTGAAGCAAAACAGACCGTTGCTTGCGTTTTTGTGTGTTTTGCAGGTAGTGGTGTCCCCTCACTTCCGGCAGGGAAGGGCAGAGAAGGAGAAAGCAGGGC	.(((((.....(((..((......)).))).((((.((.((((((((((((...(((..(........)..)))...(((((.(((..((.((((((((((((((......))))))).(((..((.((((.(((.......))).)))))).....((((((((.((.(..((....))..).)).)))))))).)))...)))))))))))))))))...)))).)))))))))).))))...)).))).		CAGGGAAGGGCAGAGAAGGAG	3p		CAGGGAAGGGCAGAGAAGGAG	3p		CAGGGAAGGGCAGAGAAGGAG	3p
MIR408	miR408h	Chr14:4975830:4976081:-	252(nt)	-93.6	ACCCGCAAACCGGCTTCCAGCAGCGGCGCCACTCCCTCATCTGTTCTCCCTTGCCGCGCAACACATGGAACGGAGAGGAGGATGAACGGCGGATACCGATCTGCAGTGAAGCAGATCCACCCGTGACAGACCCGAAGGAACCAGATCTGCAGTGAAGCAAAACAGACCGTTGCTTGCGTTTTTTGTGTGTTTTGCAGGTAGTGGTGTCCCCTCACTTCCGGCAGGGAAGGGCAGAGAAGGAGAAAGCAGGGC	.(((((.....(((..((......)).))).((((.((.((((((((.(((((((.((...(....)...))....(((((.(((..((.((((((((..((((......(((((((..((..((.......))..)).....)))))))......((((((((.(((((.....)))......)).))))))))..))))))))))))))))))))))))))))).)))))))))).))))...)).))).		CAGGGAAGGGCAGAGAAGGAG	3p		CAGGGAAGGGCAGAGAAGGAG	3p		CAGGGAAGGGCAGAGAAGGAG	3p
MIR159	miR4414	Chr19:9528306:9528416:+	111(nt)	-33.92	ACTGTGATTGTGTGAATGATGCGGGAGATAATTTTCCATCCTCTCCTTTTCTGTGCTTGGACTGAAGGGAGCTCCTTCCTTCTCTTGCTTTCATTCATTGAAGAAACAGTC	(((((......((((((((.((((((((......((((..(.(.........).)..))))..(((((.....)))))..))))))))..)))))))).......))))).				82	TGTGAATGATGCGGGAGATAA	5p	118	TGTGAATGATGCGGGAGATAA	5p
undef	miR472a	Chr13:103693:103776:+	84(nt)	-43.5	CGGAAGGTTACTGGATGGGTGAGTGGGGAAGATAACTAAGCTCTGTTTGTTATTTTCCCAACTCCACCCATCCCATAGGTTTCC	.(((((.(((..((((((((((((.(((((((((((.((((...))))))))))))))).))).)))))))))..))).)))))	2940	TTTTCCCAACTCCACCCATCCC	3p	2058	TTTTCCCAACTCCACCCATCCC	3p	2961	TTTTCCCAACTCCACCCATCCC	3p
undef	miR472b	Chr05:119558:119651:+	94(nt)	-45.2	CGGAAGGTTATCGGGTGGGTGAGCGGGGAAGATAACTTTGGTTTTTGAGATAGTACTTGTTATTTTCCCTACTCCACCCATCCCATAGGTTTCC	.(((((.((((.(((((((((((..(((((((((((...(((.((......)).))).)))))))))))..)).))))))))).)))).)))))				5215	TTTTCCCTACTCCACCCATCCC	3p	8285	TTTTCCCTACTCCACCCATCCC	3p
MIR477	miR473	Chr14:7573964:7574092:+	129(nt)	-56.3	CAGGGTGGCAATCATTGTTCACTCTCCCTCAAGGCTTCCAACGCAATAACCAGCTACGTACATGTAACTGTGTTACGGCTGCAGGCTTGAGGCCTTTGGGGGAGAGTGGTCAAAAGTTGTCATGATTTT	....((((((((..(((..(((((((((((((((((((.((.((......((((..(((((((......))).))))))))...)))))))))).)))))))))))))..)))..))))))))......	17922	TGAGGCCTTTGGGGGAGAGTGG	3p	12726	TGAGGCCTTTGGGGGAGAGTGG	3p	36280	TGAGGCCTTTGGGGGAGAGTGG	3p
MIR475	miR475a	Chr08:8101191:8101302:-	112(nt)	-28.5	GGATGAGGTTAAAATTTAGTTAAAATACAATGGTCAGCCAGGGTTACGCTTCTGACTTTCATAGTCATAACATCCTGATCAATGGCCATTGTAAGAGTAGAAGGATCCATGA	..(((.((((....((((.((....(((((((((((..((((((...(.((.(((((.....))))).))))))))).....))))))))))).)).))))..)))))))..	2292	AATGGCCATTGTAAGAGTAGAA	3p	1969	AATGGCCATTGTAAGAGTAGAA	3p	1735	AATGGCCATTGTAAGAGTAGAA	3p
MIR475	miR475b	Chr08:14051257:14051382:-	126(nt)	-27.2	GGGTGGATTGTGTGGAAGAAACAGCATATTTAGTTAAAATATAATGGTCAACCAAGGTTGCGCTTCTGGCTTTCATAGTCATAACATCTTGATCAATGGCCATTGTAAGAGTAGAAGGATCCATGA	..(((((((.(((.......))).....((((.((....(((((((((((..((((((...(.((.(((((.....))))).))))))))).....))))))))))).)).))))..)))))))..		AATGGCCATTGTAAGAGTAGAA	3p		AATGGCCATTGTAAGAGTAGAA	3p		AATGGCCATTGTAAGAGTAGAA	3p
MIR475	miR475c	Chr10:13692754:13692883:+	130(nt)	-47.17	CATAACATCTTGAACAATGGCCATTGTAAGAGTAAGTGGTCCATGAGTCAATAACTCTCTTTGCAGAAATGCATGACAAAGCATTGACTCCTATTTCACCCTTACAATGTCCATTGATTAAGAGGTTATA	.(((((.((((((.((((((.(((((((((.((((((((.....((((((((.........((((....)))).........)))))))))))))).)).))))))))).)))))).)))))).))))).	38	AACAATGGCCATTGTAAGAGT	5p
MIR475	miR475d	Chr10:13692757:13692879:-	123(nt)	-45.54	ACCTCTTAATCAATGGACATTGTAAGGGTGAAATAGGAGTCAATGCTTTGTCATGCATTTCTGCAAAGAGAGTTATTGACTCATGGACCACTTACTCTTACAATGGCCATTGTTCAAGATGTT	((.((((...((((((.((((((((((((((.....(((((((((((((.(..((((....)))).).)))).))))))))).........)))))))))))))).))))))...)))).)).	23	CAATGGACATTGTAAGGGTGA	5p	22	CAATGGACATTGTAAGGGTGA	5p	9	CAATGGACATTGTAAGGGTGA	5p
undef	miR476	Chr19:15292460:15292560:-	101(nt)	-41.19	ATGATTAAGCTAGTAATCCTTCTTTGCAAAGTCATTTATTATTTTTCCTTCAATTACTATAATCAATGACTTTGCAAAGATAGATTTACTAGCTAAATCTT	..((((.(((((((((((..((((((((((((((((.(((((................))))).))))))))))))))))..)).))))))))).))))..							106	TAGTAATCCTTCTTTGCAAAG	5p
MIR477	miR477a	Chr12:13184501:13184623:-	123(nt)	-65.5	AATGGTTGGAGAAGCTCCCAATCTCCCTCAGAGGCTTCCAATATCTCAGTTTATAGTAATTGCTTCAAATAACGAGAATGTTGGATGCCTTTGGGGGAGATTGAGAGCTTACTCCCCACGACT	..(((..((((((((((.(((((((((((((((((.(((((((((((.((((..(((....)))..))))...))).)))))))).))))))))))))))))).)))))).))))))).....	522	ATCTCCCTCAGAGGCTTCCAA	5p	159	ATCTCCCTCAGAGGCTTCCAA	5p	526	ATCTCCCTCAGAGGCTTCCAA	5p
MIR477	miR477b	Chr12:13189169:13189269:-	101(nt)	-51.4	GAAGCTCCCAATCTCCCTCAGAGGCTTCCAATATCTCAGTTTATAGTAATTGCTTCAAATAATGAGAATGTTGGATGCCTTTGGGTGAGATTGAGAGCTTA	.((((((.(((((((.(((((((((.((((((((((((((((..(((....)))..))))..)))).)))))))).))))))))).))))))).)))))).		ATCTCCCTCAGAGGCTTCCAA	5p		ATCTCCCTCAGAGGCTTCCAA	5p		ATCTCCCTCAGAGGCTTCCAA	5p
MIR477	miR477c	Chr15:12599979:12600065:+	87(nt)	-43.4	GAAGCTTCCGATCTCCCTCAAAGGCTTCCTCTATAATTGCCTTACATGATGGCATTAGTGGACTCCTTTGGGGAGATGGAGAGCTTA	.(((((..(.(((((((.((((((..(((.(((....((((.........)))).))).)))..))))))))))))).)..))))).	9	ATCTCCCTCAAAGGCTTCCTC	5p				6	ATCTCCCTCAAAGGCTTCCTC	5p
MIR477	miR477d	Chr15:12442192:12442305:-	114(nt)	-57.8	AATGGTTGGAGAAGCTCCCAACTCCCTCAAAGGTTTCCAGCATCACATAATTGCTTCAAGTAATGGGAATGTTGGAAACCTTTTGTGGGGGTTTGAGAGCTTACTCCCCATGAC	.((((..(((((((((((.(((((((.((((((((((((((((..(...(((((.....))))).)..)))))))))))).)))).))))))).).)))))).))))))))...	102	GGAAACCTTTTGTGGGGGTTT	3p				175	GGAAACCTTTTGTGGGGGTTT	3p
MIR477	miR477e	Chr15:12442202:12442296:-	95(nt)	-47.8	AGAAGCTCCCAACTCCCTCAAAGGTTTCCAGCATCACATAATTGCTTCAAGTAATGGGAATGTTGGAAACCTTTTGTGGGGGTTTGAGAGCTTAC	..(((((((.(((((((.((((((((((((((((..(...(((((.....))))).)..)))))))))))).)))).))))))).).))))))..				57	GGAAACCTTTTGTGGGGGTTT	3p
MIR482	miR482a	Chr08:8165934:8166028:+	95(nt)	-36.6	CCTAGCAAGTCTTTGGAGATGGGAGAGTATGCAAGAAGGAAAAATTCATGATTTAATATTCTTTCTTGCCTACTCCTCCCATTCCATCTGCTTTC	...((((.(....(((((.((((((((((.((((((((((((((((...)))))....))))))))))).)))).))))))))))).)))))...	2960	TCTTGCCTACTCCTCCCATTCC	3p	2015	TCTTGCCTACTCCTCCCATTCC	3p	2261	TCTTGCCTACTCCTCCCATTCC	3p
MIR482	miR482b	Chr08:8165934:8166028:-	95(nt)	-33.9	GAAAGCAGATGGAATGGGAGGAGTAGGCAAGAAAGAATATTAAATCATGAATTTTTCCTTCTTGCATACTCTCCCATCTCCAAAGACTTGCTAGG	...(((((.(((((((((((.((((.(((((((.(((.(((........)))..))).))))))).))))))))))).)))).....)))))...				8	GGAATGGGAGGAGTAGGCAAGAA	5p	5	GGAATGGGAGGAGTAGGCAAGAA	5p
MIR482	miR482c	Chr10:13598019:13598133:-	115(nt)	-49	CGAGGAAGTTTCTGGACATGGGTTGGTTTGCAAGAAAATAAGATTTTTGAACTCTCTGATATTGTTCATGGAAAACAGTTTTCTTGCCGACCCCACCCATGCCAATGATTTCCTC	.(((((((((..(((.(((((((.((((.((((((((((....((..(((((...........)))))..)).....)))))))))).))))..))))))))))..)))))))))	3441	TTGCCGACCCCACCCATGCCAA	3p	1630	TTGCCGACCCCACCCATGCCAA	3p	2945	TTGCCGACCCCACCCATGCCAA	3p
MIR482	miR482d	Chr17:13392509:13392621:+	113(nt)	-42.4	CTGAGACCTACTGGAAGTTGTGGGCATGAGGTGTTTGGCAAGAAAATGGATCTTTTCCTTATGATGATTTCTTACCAATACCTCTCATGCCAATGATTTCCAGCAGTTCCTCC	..(((..((.((((((((..(.(((((((((.((((((.((((((..(((.....))).........)))))).)))).)).))))))))).)..)))))))).))...))).	1860	TTACCAATACCTCTCATGCCAA	3p	1511	TTACCAATACCTCTCATGCCAA	3p	1344	TTACCAATACCTCTCATGCCAA	3p
MIR482	miR482e	Chr17:11697078:11697180:-	103(nt)	-51.42	GCTTTACTGGAAGCTTCCGGTATGGGAGAGGCGGGAATGACTCTGAAAGAACTTAGAAGAGTCTTTCCGAGTCCTCCCATACCGCAGATTTCCAGTAGTTCCT	...((((((((((((..(((((((((((.(((.((((.((((((.............)))))).))))..)))))))))))))).)).)))))))))).....	1262	TCTTTCCGAGTCCTCCCATACC	3p	1122	TCTTTCCGAGTCCTCCCATACC	3p	649	TCTTTCCGAGTCCTCCCATACC	3p
undef	miR5021	Chr01:28837676:28837985:-	310(nt)	-213.9	TATACTTCACCTTTTGTATTCTTCTTTGTCTTATAGACCCATTTGACACCTGTTGCTTTCTTGTTTTCTAGTTAAATTAGTTAGCTTCCAGGTATCATTCTTCTCAATTGCATCTATTTCTTCATCCATTGCTTCTATCCATTTTTTTTATGTGACAGCTTCATTGAAAAATGGATAGAAGCAATGGATGAAGAAATATATGTCATTAAGAAGAATGATACCTGGAAGCTAACTAATCTACCAGAAAGCAAGAAA	.((((((((((((((((((((((((((((((((((((((((((((((((((((((.(((((((((((((.((...(((((((((((((((((((((((((((((.(((.((((.(((((((((((((((((((((((((((((((((....((((.....)))).))))))))))))))))))))))))))))))))).)))).))).)))))))))))))))))))))))))))))..)).)))))))))))))	109	TAAGACGAAGAAGAATGCAAAA	3p	57	TAAGACGAAGAAGAATGCAAAA	3p	47	TAAGACGAAGAAGAATGCAAAA	3p
MIR5163	miR5163a	scaffold_30:104175:104537:+	363(nt)	-87.7	GAAGTTGAAAGAATGCAAGCTGATTATGACAACTAGATTAGAAATGGTTTGTCATCAGATGGCTTGCCACCGTAAAATCAAAGTGAAGCCACTTTCTGATGGAGAAGCTTGGACTTTGTTCATGGAGAAACTTGGATGTGACATAGCACTTTCGCGAGAAGTGGAAGGGATTGCAAAAGCTGTTGCAAAGGAATGTGCTGGTTTGCCGTTGGGAATTATTACAGTAGCAAGAAGCTTGAGGGGAGTGGATGACCT	...((((((...((.(.(((((((((((((..(((((((.....((((((.((((((((((((((..(((............)))))))))...))))))))...........(((..((((((.........((....(((.((((((((((((.....)))))))...((((((......)))))).......))))))))..))...((..(((.(..(...(((.....)))....)..)...)))..)).	474	TTAGTTATGATCGGTTAGGTG	3p	487	TTAGTTATGATCGGTTAGGTG	3p	319	TTAGTTATGATCGGTTAGGTG	3p
MIR5163	miR5163b	scaffold_30:207466:207828:+	363(nt)	-93.34	AAAGTTAGAAGGATGCAAGCTGATTATAACAACTCGATCAGAAATGATTTGTCATCGGATGGCTTGCCAGCACAAAATCAAAGTGAAGCCACTTTCTGATGGAGAAGCTTGGACTTTGTTCATGGAGAAACTTGGACATGACATAGCACTTTCACCATATATGGAAAGAATTGCGAAAGCTGTTGCAAGGGAATGTGATGGTTTGCCATTGGGAATTATTACAGTGGCAGGAAGCTTGAGGGGAGTGGATGATCT	...((((((....(((.(((((((((((((..(((.(((((((.((((((.........(((....))).....)))))).((((....))))))))))).))).(((((((((((..((((((.(((..(........).(((..((((..(.(((....)))........((..(((((((..((......))..)))))))(((((((..........))))))).....)).....)..)))).))).)))		TTAGTTATGATCGGTTAGGTG	3p		TTAGTTATGATCGGTTAGGTG	3p		TTAGTTATGATCGGTTAGGTG	3p
MIR5163	miR5163c	scaffold_30:346480:346842:+	363(nt)	-96.6	GAAGTTGGAAGGATGCAAGCTGATTATGACAACTCGATCAGAAACGGTTTGTCATCGGATGGTTTGCCAGCACAAAATCAAAGTGAAGCCACTTTCTAATGGAGAAGCATGGACTTTGTTCATGAAGAAGCTTCGACGTGATGTAGCACTTTCACCAGAAGTGGAAGGAATTGCGAAAGTTGTTGCAAGGGAATGTGCTGGTTTGCCATTGAGAATTATTACAGTGATAGGAAGCTTGAGGGGAGTGGATGACCT	...((((((....(((.(((((((((((((..((((((..(.....((..((((((.((((((..(((((((((..((((...((((((...((((.....))))..(((((((...))))))).....))))))...))))(((((.(((((((.....))))))).....((....)).))))).......)))))))))..)))))).......................((((.....)))).))))))..		TTAGTTATGATCGGTTAGGTG	3p		TTAGTTATGATCGGTTAGGTG	3p		TTAGTTATGATCGGTTAGGTG	3p
MIR5163	miR5163d	scaffold_48:259427:259789:-	363(nt)	-96.6	GAAGTTGGAAGGATGCAAGCTGATTATGACAACTCGATCAGAAACGGTTTGTCATCGGATGGTTTGCCAGCACAAAATCAAAGTGAAGCCACTTTCTAATGGAGAAGCATGGACTTTGTTCATGAAGAAGCTTCGACGTGATGTAGCACTTTCACCAGAAGTGGAAGGAATTGCGAAAGTTGTTGCAAGGGAATGTGCTGGTTTGCCATTGAGAATTATTACAGTGATAGGAAGCTTGAGGGGAGTGGATGACCT	...((((((....(((.(((((((((((((..((((((..(.....((..((((((.((((((..(((((((((..((((...((((((...((((.....))))..(((((((...))))))).....))))))...))))(((((.(((((((.....))))))).....((....)).))))).......)))))))))..)))))).......................((((.....)))).))))))..		TTAGTTATGATCGGTTAGGTG	3p		TTAGTTATGATCGGTTAGGTG	3p		TTAGTTATGATCGGTTAGGTG	3p
undef	miR5172	Chr05:488698:489009:-	312(nt)	-116.16	CCGGTGAAGACCAGCAAGCTAGTAGATCGGGATCGTCTCCTTCTTCTCTTCTTGTCCGTACCGGCGGTGCATCTCCCAGTCACCTGCAAAGTAAACCAACAACACAAACAATTTCGGCTCTCCTTTTTTCAGATCTGCCACGGCCTCTTTTGGGTCTGCTTCGTTGCAGATCAGCTGCTACTGCTCATCCTCTTCTCCCTTGTTCCATGTACTGGCAGCAAGGAGTGCTGGAGGCTGGCGACCGGCGGTGAAGGA	(((((....(((((((.((.(((((.(((.....(((((((((.........(((((((....)))).))).((.((.(((.((.((...((......))............((((((.(((((.......(((((((.((((((((....)))...))..))).))))))).(((((((.(((........................))).))))))).))))).)))))).)).)).))).)).)).))))))				9	CCAGCAAGCTAGTAGATCGGG	5p
undef	miR5255	Chr11:15225434:15225771:+	338(nt)	-93.72	TCAGGATGCATGACTTGATTAGGGATATGGCCCTCCAAATTATGAATTCAAGAGCAATGGTTAAAGCTGGTGTTCAATTAAAAGAATTCCCAGATGAGGAGAAATGGACCGAGGGTCTTATGCATGTTTCATTAATGAGAAATGACATCGAGGAAGTTCCACCAAACCTTTCGCCAAGGTGTACCAATCTGGCAACCTTGTTGTTATGTGGAAATCACAAACTGGAATTGATCACAGATTCTTTTGTCAAAGGAT	((.((((((((((((.((...(((((.((((..(((...(((((.....(((((....((((((((((((.((((((((...((..((((..((((.........(((((...)))))....(((.(((((....))))).))).))))..)))).((((((.........((.((((((...((.....))..)))))).))....))))))........))..))))))...((((.(((((.....))))).	25	TGACTTGATTAGGGATATGGC	5p	20	TGACTTGATTAGGGATATGGC	5p	17	TGACTTGATTAGGGATATGGC	5p
MIR530	miR530a	Chr04:22216182:22216335:+	154(nt)	-61.7	TGCCTTTATCTGCATTTGCACCTGCATCTTTTGCGTTTGTTTTGTTTTTGACTCCACAAACAAAATCAAGTTCTGTCGATACAGTATGTGGGACAATTAGATATGGAAACTAATAAGCTTAGTTGAGGTGCAGGTGCAAGTGCAGGTGAATGCC	.((.((((((((((((((((((((((((((..((....(((((((((.((....)).))))))))).(((((.((((..(((.....))).)))).........(....).....))))).)).)))))))))))))))))))))))))).)).	111	TGCATTTGCACCTGCATCTTT	5p	54	TGCATTTGCACCTGCATCTTT	5p	557	TGCATTTGCACCTGCATCTTT	5p
MIR530	miR530b	Chr09:1359976:1360101:-	126(nt)	-62.7	TGCCTTTATCTGCATTTGCACCTGCACCTTACTTGTTTCTTTCTTTTGTTTTTGACTCCAAAACCAAAAGTAAGTTTGAAACATTAAAACAAGCTTGAGGTGCAGGTGCAGGTGCAGGTGAATGCC	.((.(((((((((((((((((((((((((((((((((((((.((((((.(((((....))))).)))))).)))............)))))))..))))))))))))))))))))))))))).)).	170	TGCATTTGCACCTGCACCTTA	5p	124	TGCATTTGCACCTGCACCTTA	5p	237	TGCATTTGCACCTGCACCTTA	5p
undef	miR6032a	scaffold_30:294438:294611:+	174(nt)	-38.8	TCTGACTTCGTGGAGTATCTCAGATCTCGGGATGGGATCCAATCATTAAGCACATATACAATTTTAGTAGGAATGATGGATGAAGGTTATTGGTTTGGCACTTATGATTTTCCAAGTAAAACAGTTGGGGTGGGTAATTTGAGTATCAACGGAGATGGAGATTTTCAGGTCAAG	..(((((...(((((.(((((..(((((.(..((..(..(((..((((..(((....((..(((((.(.((((.(((.(...(((((((......)))).))).).))))))).).)))))..))....)))..)))))))..)..)).).))))).)))))))))))))))..	42	TGGAGTATCTCAGATCTCGGG	5p	33	TGGAGTATCTCAGATCTCGGG	5p	28	TGGAGTATCTCAGATCTCGGG	5p
undef	miR6032b	scaffold_30:401296:401469:+	174(nt)	-43.8	TCTGACTTCGTGGAGTATCTCAGATCTCGGGATGGGATCCAATCATTAAGCAAATATACAATTATAGTAGGAATGGTGGATACAGATAAGTGGATTGGCACTTGTGCTTTTCCAAGTAAAACAGTTGGGTTGGGTAATTTGAGTATCAACGGAGATGGAGATTTTCAGGTCAAG	..(((((...(((((.(((((..(((((.(.....(((((((((((((..(...((((....))))....)..)))))........((..((((..((((....))))..))))..)).....)))))))).((((.......))))..).))))).)))))))))))))))..		TGGAGTATCTCAGATCTCGGG	5p		TGGAGTATCTCAGATCTCGGG	5p		TGGAGTATCTCAGATCTCGGG	5p
undef	miR6032c	scaffold_30:419355:419700:+	346(nt)	-84.3	TCTGACTTTGTGGAGTATCTCAGATCTCGGGATGGGATTCAATCATTAAGCACATATAAAATTTTAGTAGGAATGGTGGATTACTTGTATTGGGAAAACATTAATGATTTTCCAAGTAAAACAGTTGGGTTGTGTAATTTGAGTATCAACAGAGATGGAGATTTTCAGGTCAAGTTCTTAAATGGTATTCAAAGACTGATTTGTGAACGCATCGATGCAAGAAGTTTATGTGATGTTTTGTCATTAGAGAATGCA	.........(((((((((..((((.((.((((((..((........(((((...................(((((...(((..(((...((((((((.((....)).))))))))......(((((.((((((((..(((((((((((...((((....((((....))))....))))...)))))))))))..(((((..(..((.((((((..((.....)).....))))))))..).)))))...)))))		TGGAGTATCTCAGATCTCGGG	5p		TGGAGTATCTCAGATCTCGGG	5p		TGGAGTATCTCAGATCTCGGG	5p
undef	miR6032d	scaffold_48:236831:237179:-	349(nt)	-95.2	TCTGATTTCGTGGAGTATCTCAGATCTCGGGATGGGATTCAATCATTAAGCACATATACAATTTTAGTAGGAATGGTGGATGTAGATTGTTGGGCTGTCCAAATTGATGATTTTCCAACTAAAACAGTTGGGTTGGGTAATTTGAGTATCAACGGAGATGGAGATTTTCAGGTCAAGTTCTTAAATGGCATTCAAGGACTGATTTGTGAAAGCATCGATGCAAGAAGTTTATGTGATGTTTTGTCATTAGAGAAT	.........(((((((((..((((.((.((((((..(..(((((((...((.(((.(((.......)))...)))))....)).)))))(..((((.((((.............((((((.....))))))((((((((((((..((....))..(((((..(((....((.((((((((.......((((((...((.((((.....(((((((((..((.....)).....)))))))))))))))...))))		TGGAGTATCTCAGATCTCGGG	5p		TGGAGTATCTCAGATCTCGGG	5p		TGGAGTATCTCAGATCTCGGG	5p
undef	miR6300	Chr04:2566406:2566670:+	265(nt)	-43.23	TGCGGAAAAAACTCATTTTTTTTTTATCATCATCAACTACAATAACAACAATAAAGGGTAAAATTACCCTTAAAAAATACTTAAAATAAATTCTAATTTCTTCAAAAGAAATCCTCCTTTCAATAGGTAGTTATAAATACAGTCAATACAAAATTGTTAGTGATATCTAGTCCTTCTAAATAAGAGTTTATAACATTGTTTAATTAGATTACTTTCTGACCGATACTCCACCAAAGTCGTTGTAGTATAGTGGTA	.(.((((...............((((((((.((..(((((((..((.(((((.(((((((....)))))))..............(((((((((.((((((.....))))))...........((((((.((((....(((((.........)))))..)))))))))).............)))))))))...)))))....(((((......)))))................))..))))))))).))))))							817	GTCGTTGTAGTATAGTGGTA	3p
undef	miR6421a	Chr01:2252374:2252500:-	127(nt)	-57.8	TCATGAAATCCAAGTGGACTTCCCTTACAATCTACTCTTTCAGTTTCACAGAAGATCCAGATTAGATTTTAAGGCAAACAAATTGATAGAGCAGATTGTAAGGGAAGCCCACATGGATTTCAACCCA	...(((((((((.((((.(((((((((((((((.((((.(((((((..(..((((((.......))))))..)......))))))).)))).))))))))))))))).)))).))))))))).....	577237	TAGAGCAGATTGTAAGGGAAG	3p	450145	TAGAGCAGATTGTAAGGGAAG	3p	488649	TAGAGCAGATTGTAAGGGAAG	3p
undef	miR6421b	Chr01:2252383:2252492:+	110(nt)	-56	ATCCATGTGGGCTTCCCTTACAATCTGCTCTATCAATTTGTTTGCCTTAAAATCTAATCTGGATCTTCTGTGAAACTGAAAGAGTAGATTGTAAGGGAAGTCCACTTGGA	.((((.(((((((((((((((((((((((((.(((....((((..(..((.((((.....)))).))..)..))))))).))))))))))))))))))))))))).))))	16	AAGAGTAGATTGTAAGGGAAG	3p				8	AAGAGTAGATTGTAAGGGAAG	3p
undef	miR6422	Chr01:9517770:9517864:+	95(nt)	-69.4	AATAATGCCAACCATAGCCTTCATTATCACACCATTTTGTTTGGTAAAATACCAAACAAAATAGTGTGATAATGGAGGCTATGGTTGGCATTATA	.(((((((((((((((((((((((((((((((.(((((((((((((...))))))))))))).))))))))))))))))))))))))))))))).	15	TGTGATAATGGAGGCTATGGT	3p	9	TGTGATAATGGAGGCTATGGT	3p	20	TGTGATAATGGAGGCTATGGT	3p
undef	miR6423	Chr01:5773938:5774051:-	114(nt)	-71.8	TCCGGCACCGCCGCTGTCGCCACTATCTTCCTCCGCTTCACTCCGGTCATCGACAGCGGCGGTGGAGACTGGTTCGGGGGAGGCAGTTGGTTAGGCGGCGGCGGCGGTGGCGGC	.(((.((((((((((((((((((((.((.(((((.((.....((((((.((.((.......)).))))))))...)).))))).)).))))..)))))))))))))))).))).	9	CCGCTGTCGCCACTATCTTCCT	5p				8	CCGCTGTCGCCACTATCTTCCT	5p
undef	miR6424a	Chr01:4728066:4728147:+	82(nt)	-43	AGGTTTCAGACGCTCGCCAGCGTTGCACCACCAAAACTTGCAAAAGTTCTGATGGTGCCACGCTGTGTGCGTCTAAAATCTC	((((((.((((((.(((.(((((.((((((.((.(((((....))))).)).)))))).)))))))).)))))).)))))).	10	CGCTCGCCAGCGTTGCACCACC	5p	7	CGCTCGCCAGCGTTGCACCACC	5p	15	CGCTCGCCAGCGTTGCACCACC	5p
undef	miR6424b	scaffold_2374:177:258:+	82(nt)	-43	AGGTTTCAGACGCTCGCCAGCGTTGCACCACCAAAACTTGCAAAAGTTCTGATGGTGCCACGCTGTGTGCGTCTAAAATCTC	((((((.((((((.(((.(((((.((((((.((.(((((....))))).)).)))))).)))))))).)))))).)))))).		CGCTCGCCAGCGTTGCACCACC	5p		CGCTCGCCAGCGTTGCACCACC	5p		CGCTCGCCAGCGTTGCACCACC	5p
MIR6425	miR6425	Chr08:19062354:19062471:-	118(nt)	-51.2	TTACAAGCCATTGTCTTCCATGGAATAGGCAGTGATGGCATTTGTTTTATTTTCCTGAGTTGGAGAAAAACAAATAGACCATAACACTGTTATTCCTTGGAAGATAATGACTCGTGGT	((((.((.((((((((((((.(((((((.(((((((((((((((((((..(((((......)))))))))))))).).))))..)))))))))))).)))))))))))).)).)))).	50	TTGTCTTCCATGGAATAGGCAG	5p	35	TTGTCTTCCATGGAATAGGCAG	5p	39	TTGTCTTCCATGGAATAGGCAG	5p
undef	miR6427	Chr01:23994796:23994923:-	128(nt)	-48.2	GCTGAAGCTTTTGCACGCTCTCGTAATGCTTCATTCTCACAACGGCAAAGTGTTATTGCATCATCCTAATGATTATCATCAGCCGTCGTGGGAATGAACATTATGAGACTGTGTATACAGATAGATTC	.(((...((..((((((.((((((((((.(((((((((((.(((((...((((....))))........((((....))))))))).))))))))))))))))))))).))))))...)).)))....	1077	GTGGGAATGAACATTATGAGA	3p	951	GTGGGAATGAACATTATGAGA	3p	832	GTGGGAATGAACATTATGAGA	3p
undef	miR6430	Chr01:34710185:34710281:-	97(nt)	-60.1	TTGTTTAGCTTGATGATTAATTGACTGCAAAAGCAACTCTCTTCTTTTTTTAGGAGAGGAGTTGCCTTTGCAGTCAAGTAATCATCAAGCTAAATAC	.((((((((((((((((((.(((((((((((.(((((((((((((......)))))).))))))).))))))))))).)))))))))))))))))).	41	TGATGATTAATTGACTGCAAA	5p	26	TGATGATTAATTGACTGCAAA	5p	49	TGATGATTAATTGACTGCAAA	5p
undef	miR6432a	Chr10:12082240:12082326:+	87(nt)	-26.4	CGGGGGGCGGCGGCTCTAGAGAAAAAGATGGGTTTAGGGTTAGGTATTTTTTGTATTTTTTTTTTGATGTTGTCAAAATTCCCCCCC	.((((((.((((((....((((((((((((.(...(((((.....))))).).))))))))))))...))))))......)))))).	102	CGGCTCTAGAGAAAAAGATGG	5p	77	CGGCTCTAGAGAAAAAGATGG	5p	50	CGGCTCTAGAGAAAAAGATGG	5p
undef	miR6432b	scaffold_200:78768:78854:-	87(nt)	-22.33	GGTGGGGCGGCGGCTCTAGAGAAAAAGATGGGTTTAGGGTTAGGTATTTTTTGTATTTTTTTCTGATGTTGTCAAAATTACCCCCCT	((.((((.((((((..((((((((((.((..(.................)..)).))))))))))..)))))).......)))))).		CGGCTCTAGAGAAAAAGATGG	5p		CGGCTCTAGAGAAAAAGATGG	5p		CGGCTCTAGAGAAAAAGATGG	5p
undef	miR6434	Chr10:16163409:16163529:-	121(nt)	-55.5	TAGACTCGGTCTATGTATGCTTGACCAATCAAGTTAGTCAGTGCAATTGATCCACCATCAGAGTTGGTTAATGCAGGGCTTACATGATTTGATTGGTCTGGTTTACATAGACTAAGTCTAT	((((((..(((((((((.(((.(((((((((((((((((..((((.((((((.(((....).)).)))))))))).)))).....))))))))))))).))).)))))))))..)))))).	18	CTATGTATGCTTGACCAATCA	5p	11	CTATGTATGCTTGACCAATCA	5p	7	CTATGTATGCTTGACCAATCA	5p
undef	miR6435	Chr10:18076032:18076147:+	116(nt)	-27.1	ACACTAGAAGTGAATAATGGAGACACTCTAGTTGTCAATGTTGTCAACAAAGCCCGATATAACGTCACCATTCATTGGTAAATAGATTGTCTTCCATATTTCAGCTTTTCTACATG	....((((((((((..(((((((((.((((.((..((((((((....))).....(((.....)))......)))))..)).)))).)))).)))))..))))...))))))....	98	TGAATAATGGAGACACTCTAG	5p	34	TGAATAATGGAGACACTCTAG	5p	47	TGAATAATGGAGACACTCTAG	5p
MIR6438	miR6438	Chr05:1501366:1501472:+	107(nt)	-35.4	AAGTGAAAGCTATTTCACTATTCTGTGAACACAATTCTTGAAACACTAATCATGGTTTTTGAAAGTATTGGAGCATTGTACACAGAATAGGTGAAATAACTTTCATT	.((((((((.(((((((((((((((((...(((((.(((.((..(((..(((.......))).))).)).))).))))).))))))))).)))))))).))))))))	803	TTGTACACAGAATAGGTGAAAT	3p	491	TTGTACACAGAATAGGTGAAAT	3p	565	TTGTACACAGAATAGGTGAAAT	3p
MIR6445	miR6445a	Chr12:9109813:9109938:-	126(nt)	-50.9	TGCCACGTTGTTCATTCCTCTTCCTAAAATGGCTTCTCCTTCAATTTTAAAAAAAATAAAAATTAAAGGAGAATCCAATATGAAATGAGAAGCTATTTTAGGAAGGGAATGAATACGGTGTCGGTG	.((((((..(((((((((.(((((((((((((((((((.((((.(((((.......)))))......((.....))....))))..))))))))))))))))))))))))))..))..))).))).	583	TTCATTCCTCTTCCTAAAATGG	5p	612	TTCATTCCTCTTCCTAAAATGG	5p	798	TTCATTCCTCTTCCTAAAATGG	5p
MIR6445	miR6445b	Chr15:8561674:8561777:+	104(nt)	-59.7	GGGCACGTTGTTCATTCCTCTTCCTAAAATGGCTTCTTCTCCTTTAGTTGTTGCAATTATAGGAGAGGAGAATCCATTTTAGGAAGGGAATGAATACTGTGTCG	.((((((.((((((((((.(((((((((((((.((((((((((.((((((...)))))).))))))))))...))))))))))))))))))))))).)))))).		TTCATTCCTCTTCCTAAAATGG	5p		TTCATTCCTCTTCCTAAAATGG	5p		TTCATTCCTCTTCCTAAAATGG	5p
undef	miR6446	Chr12:14946407:14946614:+	208(nt)	-70.55	GGCCGCTTTCTTCCTTTAAAAAATATCAGTTCCATCATGAGGGCTCAGTAAACAACATAATTAACATCCTACCAAGGAGCAAGAAGGCTATTAGGAGGTCAATTCCTTTACCTAGCGGAAGTGTTGTTTTGACATGAGTGGCATTTATCTCGATAGTCTTGGATAGAATTATGCTGCTTGCTGGGTCCTGATGATGGAACTAGCATTT	....(((....................(((((((((((.((((((((((((.((.(((((((......(((((((((..(.(((..((((...(((((......)))))...))))..((((((..(((......)))..)))))).))).)....)))))).)))))))))).)).)))))))))))).))))))))))))))....				74	TTGCTGGGTCCTGATGATGGA	3p			5p
undef	miR6449	Chr15:572442:572577:+	136(nt)	-45.86	CTTTTGAGCTTCCTCCTCAGTCTCGCATCGAATGATATTAAAACCGTTATTCAGAATAATGGTTTTGATTTAAACCATGATTCAGAATAGCGGTTGTGTTAAAACCATGATTCTGAATAACGGTTTTGTTTAAAAC	.((((((((.......(((.((.......)).)))....((((((((((((((((((.(((((((((((...((((...............))))..))))))))))).)))))))))))))))))))))))))).	32	CATGATTCTGAATAACGGTTT	3p	15	CATGATTCTGAATAACGGTTT	3p	22	CATGATTCTGAATAACGGTTT	3p
undef	miR6452a	Chr17:5279682:5279787:-	106(nt)	-46	ATTCTTCTGGTATTGTCTCAATTGCCTTTGCAATTGATCAACAATCAAATGTAGATTGTTGTTCTAGATCAATTGCAAAGGTAACTGAGACAATCAAATGTAGAAC	.((((.(..(.(((((((((.(((((((((((((((((((((((((.......)))))))......)))))))))))))))))).))))))))))....).)))).	30	CAAAGGTAACTGAGACAATCA	3p
undef	miR6452b	Chr17:5279684:5279786:-	103(nt)	-44.5	TTCTTCTGGTATTGTCTCAATTGCCTTTGCAATTGATCAACAATCAAATGTAGATTGTTGTTCTAGATCAATTGCAAAGGTAACTGAGACAATCAAATGTAGA	.(((.(..(.(((((((((.(((((((((((((((((((((((((.......)))))))......)))))))))))))))))).))))))))))....).)))				15	TGCAAAGGTAACTGAGACAAT	3p	17	TGCAAAGGTAACTGAGACAAT	3p
MIR6457	miR6457a	Chr02:1270694:1270812:-	119(nt)	-60.3	AGGAAACTAATATAATCTCTCTGCAGAATGCTGCAAAGCAACATCGTCTAGATCTGAAACATAAGATCAAGCAGAAGTTGGTTTGCTGCACTCTGCTGGGAGATTAGATTAGTTTCCTC	(((((((((((.(((((((((.(((((.(((.(((((.((((.((..((.(((((........))))).))..)).)))).))))).))).))))).))))))))).))))))))))).	16	TATAATCTCTCTGCAGAATGC	5p
MIR6457	miR6457b	Chr02:1280208:1280326:-	92(nt)	-55.8	AGAAAACTAATATAATCTCTCTGCAGAATGCTGCAAAGCAACATCGTCTAGATCTAAAACATAAGATCAAGCCGAAGTTGGTTTGCTGCACTCTGCTGGGAGATTAGATTAGTTTCCTC	((.((((((((.(((((((((.(((((.(((.(((((.((((.(((.((.(((((........))))).)).))).)))).))))).))).))))).))))))))).)))))))).)).		TATAATCTCTCTGCAGAATGC	5p
MIR6457	miR6457c	Chr02:1270696:1270810:-	115(nt)	-56.1	GAAACTAATATAATCTCTCTGCAGAATGCTGCAAAGCAACATCGTCTAGATCTGAAACATAAGATCAAGCAGAAGTTGGTTTGCTGCACTCTGCTGGGAGATTAGATTAGTTTCC	(((((((((.(((((((((.(((((.(((.(((((.((((.((..((.(((((........))))).))..)).)))).))))).))).))))).))))))))).))))))))).				10	TAATCTCTCTGCAGAATGCTG	5p
MIR6457	miR6457e	Chr05:24647691:24647877:+	187(nt)	-110.1	TGAGGAAATGAGAGAAGAGTCGAGCAAAACTAAAAGAGGAAACTAATCTATCTCCCTGCAAAATGCTGCCAAGCAACATCGTCTAGATCTTAAATATAAGATCAAGCCGAAGTTGGTTTGCTGCACTTTGCTGGGAGATTAGATTAGTTTCCTCTTTTAGTTTGGCAGCCTCTTCTCTTATTTCCTC	.((((((((((((((((((.(..((.((((((((((((((((((((((((((((((.(((((.(((.((.((.((((.(((.((.(((((((....))))))).)).))).)))).)).)).))).))))).)))))).)))))))))))))))))))))))).)).).))))))))))))))))))	264	TTAGTTTGGCAGCCTCTTCTC	3p	257	TTAGTTTGGCAGCCTCTTCTC	3p	246	TTAGTTTGGCAGCCTCTTCTC	3p
MIR6457	miR6457d	Chr02:1280175:1280362:-	188(nt)	-104.3	AGAAGAAATGAGAGAAGAGTCTAGCCAAACTAAAAGAGAAAACTAATATAATCTCTCTGCAGAATGCTGCAAAGCAACATCGTCTAGATCTAAAACATAAGATCAAGCCGAAGTTGGTTTGCTGCACTCTGCTGGGAGATTAGATTAGTTTCCTCTTTTAGTTTGGCAGCCTCTTCTCTTGTTTCCTC	.((.((((..(((((((((.((.(((((((((((((((.((((((((.(((((((((.(((((.(((.(((((.((((.(((.((.(((((........))))).)).))).)))).))))).))).))))).))))))))).)))))))).))))))))))))))))).)))))))))..)))).))					TTAGTTTGGCAGCCTCTTCTC	3p
MIR6459	miR6459a	Chr03:10898068:10898178:+	111(nt)	-46.6	CCATTGCAGAGTAGAAGTCGAGCTCAAGCACAAATTCGATCTTGCTTAACAAGGTACCGGCAAAGTCAGATCGAATTTGGGCTTGAGATTGTCTTCTTCGTTGCATTCTAA	....(((((...(((((.(((.(((((((.((((((((((((.((((.....(....)....)))).)))))))))))).))))))).))).)))))...)))))......	12505	TCGAATTTGGGCTTGAGATTG	3p	9823	TCGAATTTGGGCTTGAGATTG	3p
MIR6459	miR6459b	Chr03:10898079:10898165:-	87(nt)	-35	AAGAAGACAATCTCAAGCCCAAATTCGATCTGACTTTGCCGGTACCTTGTTAAGCAAGATCGAATTTGTGCTTGAGCTCGACTTCTA	.(((((.....(((((((.((((((((((((..(((.((.((...)).)).)))..)))))))))))).))))))).....))))).	21	TCTCAAGCCCAAATTCGATC	5p	17	TCTCAAGCCCAAATTCGATC	5p	7	TCTCAAGCCCAAATTCGATC	5p
MIR6459	miR6459c	Chr03:6270767:6270950:+	111(nt)	-79.5	ACTTACCGGCGGTCTCTGATTCGCTTGGTGCAGGTCGGGAACTGATTCGGCGATTTGATTGCCAGATGGCTCGACATGACTGGTTGTTGTGGAAAAAGAAAAGGAAGGAAACAGGAAAAAAAACAAAGAATAGCGAATTGGATCCCGCCTTGCATCAACTGAATCGGAGGCCGCGGTGAAGCAG	..((((((.((((((((((((((.((((((((((.(((((.(..(((((.(..((((...(((....)))....((..((.....))..))...............(....)...........)))).....))))))..).))))).)))))))))).)))))))))))))))))))).....							120700	TCGCTTGGTGCAGGTCGGGAA	5p
MIR6459	miR6459d	Chr03:925561:925812:-	87(nt)	-99.1	ACCCGCAAACCGGCTTCCAGCAGCGGCGCCACTCCCTCATCTGTTCTCCCTTGCCGCGCAACACATGGAACGGAGAGGAGGATGAACGGCGGATACCGATCTGCAGTGAAGCAGATCCACCCGTGACAGACCCGAAGGAACCGGATCTGTAGTGAAGCAAAACAGACCGTTGCTTGTGTTTTTTGTGTGTTTTGCAGGTAGTGGTGTCCCCTCACTTCCGGCAGGGAAGGGCAGAGAAGGAGAAAGCAGGGC	.(((((.....(((..((......)).))).((((.((.((((((((.(((((((.((...(....)...))....(((((.(((..((.((((((((((((((......))))))).(((....(((((.(((.......))).)))))......((((((((.((....((....)).....)).)))))))).)))...)))))))))))))))))))))))).)))))))))).))))...)).))).							8	CAGGGAAGGGCAGAGAAGGAG	3p
undef	miR6461a	Chr05:467660:467769:+	110(nt)	-24.5	TCGTTACTTTTCAATTCTGTAGCTAGGCAGTCATGGACTTTCTTCCATTCCAAACCTCCATTTTTCTTCTTCGACAGTAGGCCTCCTATTGCTACAATTGCAAGTGGCAG	..(((((((..((((..((((((((((..(((.((((......)))).................((......)).....)))..))))..)))))))))).)))))))..	11	TCAATTCTGTAGCTAGGCAGT	5p
undef	miR6461b	Chr05:737932:738041:+	110(nt)	-24.5	TCGTTACTTTTCAATTCTGTAGCTAGGCAGTCATGGACTTTCTTCCATTCCAAACCTCCATTTTTCTTCTTCGACAGTAGGCCTCCTATTGCTACAATTGCAAGTGGCAG	..(((((((..((((..((((((((((..(((.((((......)))).................((......)).....)))..))))..)))))))))).)))))))..		TCAATTCTGTAGCTAGGCAGT	5p
undef	miR6461c	Chr18:1034601:1034711:-	111(nt)	-25.3	TTGTTACTTTTCAATTCTGTAGCTAGGCAGTCATGGACTTTCTTCCATTCCAAACCTTCATTTTTCTTCTTCGACAGTAGGCCTCCTATTGCTACAATTGCAAGTGGCAGT	(((((((((..((((..((((((((((..(((.((((......)))).................((......)).....)))..))))..)))))))))).))))))))).		TCAATTCTGTAGCTAGGCAGT	5p
MIR6462	miR6462a	Chr05:24651678:24651808:+	131(nt)	-66.32	TTGATGGATGGGATCGGCAGGGGACAAAAATGGCATAAGAGAGGTACAGTGGGAGGCAGGAGAAAGACCAATATCTGCCACCCTTCTTTCTCTCTTATGCGTTTTTGTCTCTCGCCGGTCACACCCGTGTT	...((((.((.(((((((..((((((((((((.(((((((((((......(((.((((((.............)))))).))).....)))))))))))))))))))))))..))))))).)).))))...	44	GGGACAAAAATGGCATAAGAGA	5p	70	GGGACAAAAATGGCATAAGAGA	5p	33	GGGACAAAAATGGCATAAGAGA	5p
MIR6462	miR6462d	Chr05:24662063:24662195:+	133(nt)	-65.4	TTGATGGATGGGATCGGCAGGGGACAAAAATGGCATAAGAGAGGTACAGTGGGAGGCAGGAGAAAGACCAATATCTCTGCTACCCTTCTTTTTCTCTTATACGTTTTTGTCTCTCGCCGGTCTCACCCGTGTT	...((((.((((((((((..((((((((((((..((((((((((......(((.(((((.(((.(......).)))))))).))).....)))))))))).))))))))))))..)))))))))).))))...		GGGACAAAAATGGCATAAGAGA	3p		GGGACAAAAATGGCATAAGAGA	5p
MIR6462	miR6462c	Chr05:24662073:24662186:+	114(nt)	-55.8	GGATCGGCAGGGGACAAAAATGGCATAAGAGAGGTACAGTGGGAGGCAGGAGAAAGACCAATATCTCTGCTACCCTTCTTTTTCTCTTATACGTTTTTGTCTCTCGCCGGTCTC	((((((((..((((((((((((..((((((((((......(((.(((((.(((.(......).)))))))).))).....)))))))))).))))))))))))..)))))))).								GGGACAAAAATGGCATAAGAGA	5p
MIR6462	miR6462b	Chr05:24655883:24655993:+	111(nt)	-61.62	GGATCGGCAGGAGACAAAAATGGCATAAGAGAGGTACAGTGGGAGGCAGGAGAAAGACCAATATCTGCCACCCTTCTTTCTCTCTTATGCGTTTTTGTCTCTCGCCGGTCA	.(((((((..((((((((((((.(((((((((((......(((.((((((.............)))))).))).....)))))))))))))))))))))))..))))))).	36	TCTCTTATGCGTTTTTGTCTC	3p	16	TCTCTTATGCGTTTTTGTCTC	3p	9	TCTCTTATGCGTTTTTGTCTC	3p
MIR6462	miR6462e	Chr05:24668287:24668409:+	123(nt)	-60	TGCGACCGGCAAGGGACAAAAATGGCATAAGAGAGATGTACAGGGGTAGGGAAGGGGAAGAGAAAGATCGATATCTACGCCCCTTCTTTTTCTCTTATGCATTTTTGTCCCTCGCCAGTCTCG	.(.(((.(((.(((((((((((((.(((((((((((..(((....))).((((((((...(((.(......).)))...)))))))).)))))))))))))))))))))))).))).))).).	328	AAGGGACAAAAATGGCATAAGA	3p	311	AAGGGACAAAAATGGCATAAGA	5p
undef	miR6463	Chr04:6327207:6327347:+	141(nt)	-55.5	CCATTTAGTCATGTTTGCTAACATGACCGTCCAAGTTATCAATTATGTCAGGTTACATTAAGGAAGCTGGCATGAGCATGCCATCAAAGTTGTTGACATGTTTGTCATCTTGGATGATCATGTTGGCAACCATGTTGATGT	.((((....((((.((((((((((((.((((((((....(((.(((((((....(((.....((...((((((....)))))))).....)))))))))).)))....)))))))).)))))))))))).))))..)))).	75	TGGATGATCATGTTGGCAACC	3p	60	TGGATGATCATGTTGGCAACC	3p	62	TGGATGATCATGTTGGCAACC	3p
undef	miR6465	Chr04:8749433:8749575:+	143(nt)	-62.8	TTTAACTTTATTAAAGCAGGGGGTCTAGTAGTTTAACTATTTAGAAGATAGATTTTAAATAAGGCTCTTTAACTTATGATATATTTAAAAGCTATCTTCTAACTAGTTAAACTACCAGACCCCTGCTTTAATATAAAGTAATA	....((((((((((((((((((.(((.((((((((((((.(((((((((((.(((((((((...(............)...))))))))).))))))))))).)))))))))))).))))))))))))))..)))))))....				12	TTAAAGCAGGGGGTCTAGTAGT	5p
undef	miR6466	Chr04:12048302:12048447:+	146(nt)	-73.23	GTGCCTCATGTCTGGTATGAGCATTTGATGATTGATAATTTCAATTTGTTTACATCTTTTTTCTGCAATCCTAATACCGCGTACTTTCAAATGTAAAGAAATTGAAATTATCAATCATCAAATGTTCGTACCATACGTAAGGCACA	((((((.((((.(((((((((((((((((((((((((((((((((((.(((((((........(((............))).........))))))).))))))))))))))))))))))))))))))))))).)))).)))))).	60	TCTGGTATGAGCATTTGATG	5p	54	TCTGGTATGAGCATTTGATG	5p	30	TCTGGTATGAGCATTTGATGAT	5p
undef	miR6469	Chr05:22868257:22868354:-	98(nt)	-41	TTGATCCCAGTTCACGAATCCTCTTTTGCCAGATTCACGCCACTAAAGATTCTTTGGGACATGAATGTGGCAGAAAAGGATTCGTTTATTGAGATAAG	...(((.((((..(((((((((.((((((((.(((((.(.(.((((((...))))))).).))))).)))))))).)))))))))..)))).)))...	50	TGGCAGAAAAGGATTCGTTTA	3p	43	TGGCAGAAAAGGATTCGTTTA	3p	38	TGGCAGAAAAGGATTCGTTTA	3p
undef	miR6472	Chr07:11299665:11299983:-	319(nt)	-129.12	AGGTTTAGCCTAGTGAATTCTAGGTCTCAATCCTTTTCATTCAATCCTTTTAATCTATTCTACATCAATTGATATTGGTCCAACATCTGTTGGTATCACAGTTTGACTTGATTTAAATCCTAAACAACCATAAAAAGAAGAAGCCCATAAAGCATAATTCCTTGTTCTAAGTTTATGGGTCAAGGTTTAAGATGTTTAGTGTTTGAATTGAGGTTAAGCTATGATATTAATTGATGCAGCACCAATATCAATTGA	.(((..(((((((((.((((((((((((..(((((((..((...(((((((...(((((.(((((((((((((((((((.(..((((.((((((((((.((((((((((((((((((..(((((((.(..((((........((((((((((((........)))......))))))))).....)))).).)))))))..)))))))).)))))))))).)))))))))).))))..).)))))))))))))))	7	TAGTGAATTCTAGGTCTCAATC	5p
undef	miR6474	Chr08:250558:250687:-	130(nt)	-50.14	CCCTATTTCATGTTCAGATCAGTAGATAGCATGTAGTTTGCTTGTGGTAATGGTACCTTGATCAGACTACTTGCTATCTACGGATCTGCACAGGTTTTTTTCCCCTCCAGATATGTTATGCAGAAGGGGA	..........(((.((((((.((((((((((.((((((((.(((.((((....)))).))).)))))))).)))))))))).)))))).)))........((((((.(..............).))))))	655	TGTTCAGATCAGTAGATAGCA	5p	396	TGTTCAGATCAGTAGATAGCA	5p	442	TGTTCAGATCAGTAGATAGCA	5p
undef	miR6477	Chr08:15132600:15132704:+	105(nt)	-51.3	GTCTACTGAGTGAACAGTAGACGTGAATTATAGTTAACGTCCTACTATTCACACATGAACAGTGGCGTGAATTATAATTCACGTTCACTGTTCATGCAGTGAACA	((.(((((.(((((((((..(((((((((((((((.(((.((.(((.((((....)))).)))))))).)))))))))))))))..))))))))).))))).)).	5	TGAACAGTAGACGTGAATTAT	5p
undef	miR7762a	Chr18:14606334:14606530:-	197(nt)	-41.1	ATATCAGAGCCTTGATGACCAAGTGATCTCGAGTTCGAATTTCACCATCCTCATTCATTTATTACTTCCTTTGTCCTTTTGAGCTACCATGCCTCTTAAGGTTATCTTATACCCTCCTTGGGCAAGTACGGAATTTCCTATTTCGAGCATTGTTGTCAAACTTGGTTACTAGTATTGAAATCGGGAATCCATGATTC	...((((.((...(.((((((((((((..((((((((((.......................(((((.......((((..((((......).)))..))))..........(((.....))).))))).((.....))...))))))).)))..)))..))))))))))..)).))))......(((((...)))))	6	CAGTTGTATGGCAAGTTCTCAA	5p
undef	miR7762b	Chr04:18867660:18867900:-	241(nt)	-62.4	GAACTCGGTATGGTCATTATGAGTTCTTAGTGATGTCTTTTGGGTTGACGAATGTGCCAGCAGCTTTTATGGATTTGATGAATAGAGTGTTTGGCCAGTTTATTGATCGATTTGTGATAGTTTTTATTAATGATATTTTGGTGTATTCGAGGTCTAGAGAAGAGCATGAGCAGCACTTGAGAATGGTGCTTCAAACTTTGCGAGATCATCAGTTGTATGGCAAGTTCTCAAAGATTGAGTT	.((((((((.((.((((.....((((((.........((((((..(..((((((..((((.((((.(((..((((.(((.((((((.((......)).)))))).)))))))..))).))))..((((...))))..))))..)))))).)..)))))))))))))))).))....((((((((..((((...((((.((......))..))))....)))).))))))))..))))))))							7	CAGTTGTATGGCAAGTTCTCAA	3p
undef	miR7813a	Chr11:755100:755285:-	186(nt)	-70.73	TTTTTGAGGTTAGCAACACTTGCATTACCAAAGTAACTTCTTCAAGGATCTACAAACTCCTTACAAGATTTATAATCGGAGACTGTCCAAGCATTAGAGAGTTGCCAGAGTGCATTGGTACTTTAAAGAACTTCAAACGTTGAAGAAGCTGTTTTGGTAATGCAAGTGTTGCTGGTAACCTTGGAA	.(((..(((((((((((((((((((((((((((((.(((((((((.(....(((..((((.................))))..)))..........(((..((...(((((((....)))))))...))..)))...).))))))))).)))))))))))))))))))))))))...))))..)))	37	TGGTAATGCAAGTGTTGCTGGT	3p				23	TGGTAATGCAAGTGTTGCTGGT	3p
undef	miR7813b	Chr11:755101:755284:-	184(nt)	-69.83	TTTTGAGGTTAGCAACACTTGCATTACCAAAGTAACTTCTTCAAGGATCTACAAACTCCTTACAAGATTTATAATCGGAGACTGTCCAAGCATTAGAGAGTTGCCAGAGTGCATTGGTACTTTAAAGAACTTCAAACGTTGAAGAAGCTGTTTTGGTAATGCAAGTGTTGCTGGTAACCTTGGA	.((..(((((((((((((((((((((((((((((.(((((((((.(....(((..((((.................))))..)))..........(((..((...(((((((....)))))))...))..)))...).))))))))).)))))))))))))))))))))))))...))))..))				33	TGGTAATGCAAGTGTTGCTGG	3p
undef	miR7817	Chr15:1513326:1513538:-	213(nt)	-87.3	TCGGGTGGCGTTTGGTTATTGTCTCGAGACAGAAAAGATGGAGACAAAAACTTTTTTGGTTGAAGAGGCAGAGACAAAATAAATCTGTCTTTGTGATAATTTTAGAGTGAATTCCTGTATTTTCAAAACAAGAAGTATAAGGAGACATGTCTTATCTACCCCCACTGTCTCCGTCTCTTATGTTTCGATACAGTAACCAAACGCTACCTTGAG	((((((((((((((((((((((.((((((((.((.(((((((((((...(((((((...(((((((.((((.((((...((((..((((.....))))..))))...))...)))))).)))))))...))))))).....((((....))))............))))))))))).)).)))))))).))))))))))))))))))).))).	155	TTTGGTTATTGTCTCGAGACA	5p	102	TTTGGTTATTGTCTCGAGACA	5p	103	TTTGGTTATTGTCTCGAGACA	5p
undef	miR7820a	Chr06:6419012:6419091:+	80(nt)	-59.4	TTTGTTACTAATCATATAGGTTGATCCTCGTCAATCGAATTTAGATTGACGAGGATCAACCTATATGATTAGTAACAAAT	((((((((((((((((((((((((((((((((((((.......)))))))))))))))))))))))))))))))))))).	9	ATCATATAGGTTGATCCTCGT	5p	9	ATCATATAGGTTGATCCTCGT	5p	15	ATCATATAGGTTGATCCTCGT	5p
undef	miR7820b	Chr06:6419011:6419090:-	80(nt)	-58.6	TTTGTTACTAATCATATAGGTTGATCCTCGTCAATCTAAATTCGATTGACGAGGATCAACCTATATGATTAGTAACAAAT	((((((((((((((((((((((((((((((((((((.......)))))))))))))))))))))))))))))))))))).		ATCATATAGGTTGATCCTCGT	5p		ATCATATAGGTTGATCCTCGT	5p		ATCATATAGGTTGATCCTCGT	5p
undef	miR7821	Chr13:815273:815404:-	132(nt)	-60.9	GATGCCTATGTTTTTTTCTGTCACAATGCCAATACCTATCTAGACCACAGGATTTGCCATTGCATTCACATCTAGTGGATCAGATGGGCATCTAGTGGTTCAGATGGGCATCGGCATTGTGAAGATAGGCAT	.(((((((........(((.((((((((((.((.(((((((..(((((.(((..((((.(((.((((((.....)))))))))...))))))).)))))..))))))).)).))))))))))))))))))))	355	AGATGGGCATCGGCATTGTGA	3p	124	AGATGGGCATCGGCATTGTGA	3p	219	AGATGGGCATCGGCATTGTGA	3p
undef	miR7823a	Chr04:21244617:21244825:+	209(nt)	-82.24	ATTCAAATTTATTTCAAGTTCATGCATGCAACCCAAATTTATAATTGTCCACACCTGTGCCAAATTTAAATTTCCCGCATTAGGTAAGTAGATATTTTGTCTCCATTCAGGCAACCAAAAAAAACTGAAAAAATCTATATTGCTAAATTTGACACAGGTGGACAAATATAAATTGAGGTTGCATGCATGAACTTGAAATACGCTCTAGC	.........((((((((((((((((((((((((..((((((((.((((((..(((((((.((((((((........(((.(((((..(.((((.....)))).).(((((..............)))))...)))))...))))))))))).))))))))))))).))))))))..)))))))))))))))))))))))).........	27	TTGCATGCATGAACTTGAAAT	3p	21	TTGCATGCATGAACTTGAAAT	3p	24	TTGCATGCATGAACTTGAAAT	3p
undef	miR7823b	Chr04:21244617:21244826:-	210(nt)	-90.8	TGCTAGAGCGTATTTCAAGTTCATGCATGCAACCTCAATTTATATTTGTCCACCTGTGTCAAATTTAGCAATATAGATTTTTTCAGTTTTTTTTGGTTGCCTGAATGGAGACAAAATATCTACTTACCTAATGCGGGAAATTTAAATTTGGCACAGGTGTGGACAATTATAAATTTGGGTTGCATGCATGAACTTGAAATAAATTTGAAT	...((((...(((((((((((((((((((((((((.((((((((.(((((((((((((((((((((((.....(((((.((((..((((((((..(....)..)).)))))))))).)))))....(((.....)))....)))))))))))))))))..)))))).)))))))).)))))))))))))))))))))))))..))))...		TTGCATGCATGAACTTGAAAT	3p		TTGCATGCATGAACTTGAAAT	3p		TTGCATGCATGAACTTGAAAT	3p
undef	miR7825	Chr03:16142517:16142788:-	272(nt)	-74.3	AATTAAGTCCTCTATCTATCCACCTTCTTCAATCAGATCCTTACGTTAGAATAATTGAGAGAGAAAAATTCACGTGTTATTCATTTGTTATGAAACTATCCCAATGACCAAAAAGCCTTAAACACAAAAAACCTCATTCACAATGTAATGCTCAGGAGAACTAGATCTAGTTAGAAAACTCTTCGAATAATAGGTGTAATATTTAACACCGTCTTGAACTGTTGTCACTGAAGAATCCGATTGAAGAAAGGTAGA	.((((((((((((((((.((.(((((((((((((.(((..(((((((.(((....((((...((.....))..(((((.(((((.....)))))....((.....)).............))))).......)))))))..)))))))...((((...(((((....))))).((.(((..(((((......(((((........)))))...)))))..))).)).))))...))).)))))))).))))).))							7	TGAAGAAAGGTAGACAGATAG	3p
undef	miR7829a	Chr15:14146065:14146228:+	164(nt)	-92.5	CCCCCATAAGTGTGGGCTTGGAGTTTCTGTGTGGCCGTGCCATTGGCGGCATCAATCGAACAACTTTATCCTCCACAAGCTGTCCCCAGCTCCTTTACCTCTGGTAATTTGCTGGACACTCAGCCTGTCAGCCACACAGAAACTCCAAGCCCACAGTTATGGGG	.((((((((.(((((((((((((((((((((((((.(((((......)))))......................(((.((((...(((((....(((((...)))))...))))).....)))).)))..))))))))))))))))))))))))).))))))))				5	ACACAGAAACTCCAAGCCCAC	3p	5	ACACAGAAACTCCAAGCCCAC	3p
undef	miR7829b	Chr15:14146066:14146229:-	164(nt)	-97.4	CCCCCATAACTGTGGGCTTGGAGTTTCTGTGTGGCTGACAGGCTGAGTGTCCAGCAAATTACCAGAGGTAAAGGAGCTGGGGACAGCTTGTGGAGGATAAAGTTGTTCGATTGATGCCGCCAATGGCACGGCCACACAGAAACTCCAAGCCCACACTTATGGGG	.((((((((.(((((((((((((((((((((((((((.((((((..((.((((((...(((((...)))))....)))))).))))))))(((.((....((((....))))....)).)))......))))))))))))))))))))))))))).))))))))					ACACAGAAACTCCAAGCCCAC	3p		ACACAGAAACTCCAAGCCCAC	3p
undef	miR7829c	scaffold_2742:29:192:-	164(nt)	-88.4	CCCCCATAAGTGTGGGCCTGGAGTTTCTGTGTGGCCGTGCCATTGGCGGCATCAATCGAACAACTTTATCCTCCACAAGCTGTCCCCAGCTCCTTTACCTCTGGTAATTTGCTGGACACTCAGCCTGTCAGCCACACAGAAACTCCAAGCCCACAGTTATGGGG	.((((((((.(((((((.(((((((((((((((((.(((((......)))))......................(((.((((...(((((....(((((...)))))...))))).....)))).)))..))))))))))))))))).))))))).))))))))					ACACAGAAACTCCAAGCCCAC	3p		ACACAGAAACTCCAAGCCCAC	3p
undef	miR7833	Chr13:3792138:3792224:+	87(nt)	-41.8	TTCCTCGTCTTAATTAGAACTCATACTAGACAAACTAGTGGATCCTTATCTAATCCTCTAGTATGAGTTCTAATTAAGAGGTGGAAA	((((.(.(((((((((((((((((((((((........(((((....)))))....))))))))))))))))))))))).).)))).	5	TAATTAGAACTCATACTAGAC	5p				7	TAATTAGAACTCATACTAGAC	5p
undef	miR7841a	Chr18:1025470:1025604:-	135(nt)	-63.5	CATAAGGTTTTATGTTTGACAGAAACCCCCTCATGTTTTCAACCCTACCGAGGTTTTTTGTCAAGGTTTCTGTCAAATTTATATAGTACAGGGTAGGAAACATGAGGGGGTTGCTGTCAAGCATAAAAGCATTTG	.....(.(((((((((((((((.(((((((((((((((((.(((((..(...((..((((.((.......)).))))...))...)...))))).))))))))))))))))).))))))))))))))).).....	23	AGGGGGTTGCTGTCAAGCATA	3p	22	AGGGGGTTGCTGTCAAGCATA	3p
undef	miR7841b	Chr18:1025469:1025606:-	138(nt)	-65.1	TCCATAAGGTTTTATGTTTGACAGAAACCCCCTCATGTTTTCAACCCTACCGAGGTTTTTTGTCAAGGTTTCTGTCAAATTTATATAGTACAGGGTAGGAAACATGAGGGGGTTGCTGTCAAGCATAAAAGCATTTGG	.(((...(.(((((((((((((((.(((((((((((((((((.(((((..(...((..((((.((.......)).))))...))...)...))))).))))))))))))))))).))))))))))))))).)...)))							22	GGGGGTTGCTGTCAAGCATAA	3p
undef	miR8033a	scaffold_268:6201:6311:-	111(nt)	-29.9	TTGTTACTTTTCAATTCTGTAGCTAGGCAGTCATGGACTTTCTTCCATTCCAAACCTCGATTTTTCTTCTTCGACAGGAGGCCTCCTATTGCTACAATTGCAAGTGGCAGT	(((((((((..((((..((((((((((..(((.((((......)))).......((((((..........))))..)).)))..))))..)))))))))).))))))))).	11	TCAATTCTGTAGCTAGGCAGT	5p	9	TCAATTCTGTAGCTAGGCAGT	5p
undef	miR8033b	Chr05:467660:467769:+	110(nt)	-24.5	TCGTTACTTTTCAATTCTGTAGCTAGGCAGTCATGGACTTTCTTCCATTCCAAACCTCCATTTTTCTTCTTCGACAGTAGGCCTCCTATTGCTACAATTGCAAGTGGCAG	..(((((((..((((..((((((((((..(((.((((......)))).................((......)).....)))..))))..)))))))))).)))))))..		TCAATTCTGTAGCTAGGCAGT	5p		TCAATTCTGTAGCTAGGCAGT	5p
undef	miR8033c	Chr05:737932:738041:+	110(nt)	-24.5	TCGTTACTTTTCAATTCTGTAGCTAGGCAGTCATGGACTTTCTTCCATTCCAAACCTCCATTTTTCTTCTTCGACAGTAGGCCTCCTATTGCTACAATTGCAAGTGGCAG	..(((((((..((((..((((((((((..(((.((((......)))).................((......)).....)))..))))..)))))))))).)))))))..		TCAATTCTGTAGCTAGGCAGT	5p		TCAATTCTGTAGCTAGGCAGT	5p
undef	miR8033d	Chr18:1034601:1034711:-	111(nt)	-25.3	TTGTTACTTTTCAATTCTGTAGCTAGGCAGTCATGGACTTTCTTCCATTCCAAACCTTCATTTTTCTTCTTCGACAGTAGGCCTCCTATTGCTACAATTGCAAGTGGCAGT	(((((((((..((((..((((((((((..(((.((((......)))).................((......)).....)))..))))..)))))))))).))))))))).		TCAATTCTGTAGCTAGGCAGT	5p		TCAATTCTGTAGCTAGGCAGT	5p
undef	miR827a	Chr07:15484808:15484905:-	98(nt)	-34.6	TTTTTGCAACCATGAATATATTTGTTGATAGTCATCTAGTGAACATTGAAAGTCATATTAGATGACCATCAACGAAAACATTCATGATATTGCAATAT	...((((((.(((((((.(.(((((((((.(((((((((((.((.......))..))))))))))).))))))))).).)))))))...))))))...	95	TTAGATGACCATCAACGAAAA	3p				173	TTAGATGACCATCAACGAAAA	3p
undef	miR827b	Chr07:15484818:15484897:-	80(nt)	-29.7	ACCATGAATATATTTGTTGATAGTCATCTAGTGAACATTGAAAGTCATATTAGATGACCATCAACGAAAACATTCATGAT	..(((((((.(.(((((((((.(((((((((((.((.......))..))))))))))).))))))))).).)))))))..				44	TTAGATGACCATCAACGAAAA	3p
MIR828	miR828a	Chr12:1667423:1667569:-	147(nt)	-60.2	TTTTAATGTTTCTTGCTCAAATGAGTATTCCAACAGCAGTAGCCTTATGCAACAAGAGCATATATTTTTTACTTGTATCACTGTAATATGATGTTGCTGGAATGCTACTGTTTCTGAGATGCTCATTTGAGCAAGTAATATTAGAAG	((((((((((.(((((((((((((((((..((..(((((((((.((..((((((....(((((......(((..........)))))))).))))))...)).)))))))))..))..))))))))))))))))).)))))))))).	26	TCTTGCTCAAATGAGTATTCCA	5p	16	TCTTGCTCAAATGAGTATTCCA	5p	10	TCTTGCTCAAATGAGTATTCC	5p
MIR828	miR828b	Chr17:12908247:12908551:+	305(nt)	-75.23	CTGGGTTTTGTGGGATTGTACTGGGTTGAGTTGAGTGTTTGTATCATTCCTCCAATAATATACAATCTATTGCCTTCGTGGACGTACCCGGTTTTGGGGAACCACGTAAATCTGCTTGTTTGTGTTTTATTTGTGTTTGCTTTCGGTCCAGTATGCACAACAAAAATGACAAATCTTTCTTTTCACCATTGGAATTAATGGTGAAGTTTCTAGGTCGAGGCTTCCAAGCTATGCAGCTTTTCCACCTTCATCGAA	.(..((.(((((((...(((((.(.((((((.(((((((.(((.(........(((((.((((((.(....((...(((((.....((((....))))...))))).......))..).)))))).)))))((((((((.....(((..(((.((((..........(((..........(((((((((((....))))))))))).......)))..((((....)))).))))))).....))).....))))		TCTTGCTCAAATGAGTATTCCA	3p		TCTTGCTCAAATGAGTATTCCA	3p
MIR902	miR902	Chr18:15400021:15400126:+	106(nt)	-27	CTAGGCCATAAGAGGATCTGCACCATATATACTTATCAGTGCTGACTGGTTTAGTCAAAGCATCTGCTGGTTTTATATTTGGTTTAAATCCTACATGCATGCTGGT	...((((((...(((((.((.((((.(((((...((((((((((((((...)))))..)))....))))))..))))).)))).)).)))))..)))...)))...	6	AGAGGATCTGCACCATATATA	5p	8	AGAGGATCTGCACCATATATA	5p	7	AGAGGATCTGCACCATATATA	5p
aundefined miRNA
