# Supplementary material for: Genome-wide expression profiling of microRNAs in poplar upon infection with the foliar rust fungus Melampsora larici-populina
Source: BMC Genomics. 2015 Sep 15;16(1):696. doi: 10.1186/s12864-015-1891-8 (PMC4570220; doi:10.1186/s12864-015-1891-8)
Supplement: Additional file 2: Table S2. — Novel miRNAs identified in the three P. szechuanica libraries. (XLSX 110 kb) [file 12864_2015_1891_MOESM2_ESM.xlsx]

## Sheet: Sheet1
Additional file 2: Table S2 Novel miRNAs identified in the three P. szechuanica libraries
	miRNA Precursor					Control Mature_miRNA			Sb052 Mature_miRNA			Th053 Mature_miRNA
miRNA name	location	length	MFE(kcal/mol)	sequence	structure	count	sequence	arm	count	sequence	arm	count	sequence	arm
novel_mir_1	Chr01:1841024:1841124:+	101	-50.4	AAACGGTCCTTGGCTCGCCTGGGTTTTCATGTTTTTAAATGTGAGTGGAGATTAGTATACTTGTCAACACATGAAAACCCATGCGAGCCAAGGACAAGTTG	.(((.(((((((((((((.(((((((((((((........(..((((..........))))..)....))))))))))))).)))))))))))))..))).	6	TGGCTCGCCTGGGTTTTCATG	5p				6	TGGCTCGCCTGGGTTTTCATG	5p
	Chr01:37011268:37011368:+	101	-55.4	AAACGGTCTTTGGCTCGCCTGGGTTTTCATGTTTTTAACTGTGAATGGAGATTAGTATACATGTCAACACATGAAAACCCAGGCGAGCCAAGGACGAGTTG	.(((.(((((((((((((((((((((((((((.....((((((.((........)).)))).))....)))))))))))))))))))))))))))..))).		TGGCTCGCCTGGGTTTTCATG	5p					TGGCTCGCCTGGGTTTTCATG	5p
	Chr01:37011268:37011367:-	100	-51.59	AACTCGTCCTTGGCTCGCCTGGGTTTTCATGTGTTGACATGTATACTAATCTCCATTCACAGTTAAAAACATGAAAACCCAGGCGAGCCAAAGACCGTTT	.....(((.(((((((((((((((((((((((.(((((.(((................))))))))..))))))))))))))))))))))).))).....		TGGCTCGCCTGGGTTTTCATG	5p					TGGCTCGCCTGGGTTTTCATG	5p
	Chr08:19413191:19413297:+	107	-49.6	AACTTGTCCTTGGCTCGCCTGGGTTTTCATGTGTTGACAAGTATACTAATCTCCACTCATAGTTAAAAACATGAAAACCCAGGCGACCCAAGGACCGTTTTGGGTTA	(((((((((((((.((((((((((((((((((.(((((.......................)))))..)))))))))))))))))).))))))))......))))).		TGGCTCGCCTGGGTTTTCATG	5p					TGGCTCGCCTGGGTTTTCATG	5p
	Chr08:15390591:15390691:+	101	-54.7	AAACGGTCCTTGGCTCGCCTGGGTTTTCATGTTTTTAACTGTGAGTGGAGATTAGTATACTTGTCAACACATGAAAATCCAGGCGAGCCAAGGACAAGTTG	.(((.(((((((((((((((((((((((((((.....((.....))...(((.((....)).)))...)))))))))))))))))))))))))))..))).		TGGCTCGCCTGGGTTTTCATG	5p					TGGCTCGCCTGGGTTTTCATG	5p
novel_mir_10	Chr01:31800963:31801186:+	224	-38.9	ATATTGCTTCTTTAATATTAGCCCTGATGCTCTATGTTATCGCCACATGTAAACCCTTATTTTTTATTTCTATTTTTATTTTTTATTTTTTTATTTTTGAAAAATTATTAAAACATGGGTCAAAAATTGGGTAGCAACAAGATACATTAAGGGTACCTCAGATGCCACATTATGTTATGGAGAATCAGAATTTACTGTCAGAGGTTATGTTGATTTAGATTTTG	......((...(((((((.((((((((((((((((((.(((......(((..((((..((((((....((((((((((.....((.(((((((....))))))).)).))))).)))))..)))))).)))).)))....)))))))..)))))......(((.(..(((......)))..).)))..........))))).)))))))))))...))......	7	TACTGTCAGAGGTTATGTTGAT	3p
novel_mir_100	Chr06:14310585:14310681:+	97	-58.9	ACCACGAAAGAAGATTGTAATTGGTTAATGGTTTTGTTTTGGGTTAAGGTTAACCCTAAACAAAACCATTAACCAATTACGATCTTATTTGGTGGTT	(((((.(((.(((((((((((((((((((((((((((((.((((((....)))))).))))))))))))))))))))))))))))).))).))))).	14	AAGATTGTAATTGGTTAATGG	5p
	Chr06:16267074:16267170:+	97	-61	ACCACGAAAGAAGATTGTAATTGGTTAATGGTTTTGTTTTGGGTTAAGGTTAACCCTAAACAAAACCATTAACCAATTACGATCTTGTTTGGTGGTT	(((((.(((.(((((((((((((((((((((((((((((.((((((....)))))).))))))))))))))))))))))))))))).))).))))).		AAGATTGTAATTGGTTAATGG	5p
novel_mir_101	Chr06:20719143:20719240:+	98	-31.5	ATTTTGGGTCTGACAGCTCGCTAGACTCATAACTGCTTGGGATCAACATATTGTTAAACCTAAGAATGTTGGATTTGACAGCTTATCAGACCCATGTC	....(((((((((.((((.(.((((.((.((((..((((((...(((.....)))...))))))...)))))))))).)))))..)))))))))....	28	TGACAGCTCGCTAGACTCATA	5p
novel_mir_102	Chr06:27164265:27164471:+	207	-49.82	GACTATTTTCTAACATTTGATAGAAAGCTCCTACCTTCAAACTTATGAAACTGCTGGTTATAAACAATATTTGCTATGGTTGTCTTCCCTACTCCACCAATCCCATAGAGTATATCAAAGGCAGAATTGTGGGAGCCATATTCTTGCAACCATAAGTTGATATGTTTTACTAGAGGATCTCTTCCAATTAAATGTAAGGGGATATGA	...((((..((.(((((((((.(((((.((((...((((......))))....(((((...(((((.((((.(((((((((((......(((((.............)))))..........(((((.((((...))))))))).)))))))).))).))))))))).))))))))).)).)))..))))))))).))..))))...	15	TAACATTTGATAGAAAGCTCC	5p	9	TAACATTTGATAGAAAGCTCC	5p	11	TAACATTTGATAGAAAGCTCC	5p
novel_mir_103	Chr06:27320634:27320888:+	255	-49.99	AAGAAAGACGTGGAAAACAGAGCATTCTCAACCCTTCTTCTACTGTTGACTCATCTCTACTCTTCTTCCACCATCCCTTCAGTCTAGGACAATAAAAGATACGAAGTTCCCTTAAAGATGGGAAAAACACTCCTCTCCCTCCAACCCCCTCACTATCTATGTACTCCAAACTTTCCATATCTGTCAGCAACAAATCTTCAAGAGAAGGGATTCCATCTAAGGGAGGGATATGCTCAGGTCTTGTACAATTTTCTA	.((((((..(((.((.((.((((((((((..((((((((....(((((((.........................(((.......)))........(((((.(((((((((........))))............................((.......)).......)))))...))))))))))))............)))))))).((((......)))))))).))))))..)).)).)))..)))))).	5	TGGAAAACAGAGCATTCTCAA	5p
novel_mir_105	Chr06:3831708:3831782:-	75	-25	CTCTCTCACTTAGCCATATTCATTTCTCTTCCACACTCACTGCGAGAGAGAAATGGAAATGGCAATTAACATCCA	............(((((.(((((((((((..(.((.....)).)..))))))))))).)))))............	8	CGAGAGAGAAATGGAAATGGCAA	3p
	scaffold_463:11140:11354:-	215	-35.5	ACACTCACTGCGAGAGAGAAATGGAAATGGCAATTAACATCCACAGCAGCAGCAGCAGCTCCTCCTTCTCTCTTATAAACCCTAAACCACCTCTGCTTACCAAACAACTCTTCGGTAGCTCCTTCACCTTATCTTCCTTCCCAAACACCTCCAAAACGACATCAACCTCATCACTCCGCTGCCGCCGTTCTCGTTTTTCATTTCACTCTCCGATA	...........((((((((((((..((((((..............((....)).(((((...................................(((.(((............))))))......................................((........))........))))).))))))..)))))))).))))...........		CGAGAGAGAAATGGAAATGGCAA	5p
novel_mir_106	Chr06:4162837:4163118:-	282	-83.2	GGAGCTAGATCCGGACCCGAGCTTGACGAAACCGGACTGGATTCCTTCCAACTCGGTGAAGATATCCGTCACTTAATCACTGCGCCATCAGAAAACGCGAGTTCTTTCATTGCTTTACTAGAATTACCAGCTAACCAAGCCGTGGAGTTGCTTCATTCGGACTCGGGTCAAAAACAGTACCCGAACTTGACTTTTCCCTCAAACACTTCCGCCATATTCTCCGTTTTTAATGGCGGTAGTAATTCAACGGATTCC	.(((((...........((((.((((((.(((.((.(((((.(((.........(((((.(.....).))))).....((((((((((..(((((((.(((...((((((.((((...(((.........)))...)))).))))))..........((((.(((((((.......).))))))..((((........)))).....)))).......)))))))))).))))).)))))........))).)))	101	TTCCAGCCCCGTTCCGTCAAA	3p	44	TTCCAGCCCCGTTCCGTCAAA	3p	60	TTCCAGCCCCGTTCCGTCAAA	3p
novel_mir_109	Chr06:9738473:9738750:-	278	-56.4	TCTTAACTGCTGCTGAAAGTCTCTGATGTTTGTTTGTTTGTCTGAAATTGAAATTGTATTCGTAATTGTTTTTAAAAATATTTTTTATTTATAAATACATAAAAATAATATTTTTTAATTTTTTAAAAATTATTTTTGATATCAATATATCAAAATAATTTGAAAACATAAAAAATATTAATTTGAAGTAAAAATAAATTTAATTTTTATCAAAAAATATTTTTAAAATACAAAAACAAACAGACGCAAGCATGG	.(((.(((.(((..((..((((.(.((((((((((((((((........(((......)))....(((((((((((((((((((((...................((((((((((((..(((((((..((((((((.(((((....))))))))))))))))))))..)))))))))))).......((((((((.......)))))))).))))))))))))))))).))))..))))))))..)))))))).)	5	GCAAGCATGGTAGATACTCCCTT	3p	11	GCAAGCATGGTAGATACTCCCTT	3p	14	GCAAGCATGGTAGATACTCCCTT	3p
novel_mir_11	Chr01:32808848:32808927:+	80	-20.4	CCTCAAGAATTGAAGAGACGTGAAGCCATGAAATTCACCACATGAACATCTCGGTTCATCACAATCTTCAATTTCAAATT	......((((((((((...((((((((..((..((((.....))))..))..))))..))))..))))))))))......	19	TGAAGAGACGTGAAGCCATGA	5p	14	TGAAGAGACGTGAAGCCATGA	5p	9	TGAAGAGACGTGAAGCCATGA	5p
novel_mir_110	Chr06:9894322:9894449:-	128	-47.4	CATTTTAGGTGTAGTTTCCAATATGTCCTTAAAAATTTAATTGCTCTCAATTTGTCTTTGAATATAGTGTTATTTTCAAACCGAGGCAATTAAGCTTTTAAAGGCAGATTGGAGACTGCCTCTAAAAT	.((((((((.((((((((((((.((((.((((((.(((((((((.(((..((((.....(((((......))))).))))..)))))))))))).)))))).)))).)))))))))))).))))))))	23	TTAAAGGCAGATTGGAGACTG	3p	13	TTAAAGGCAGATTGGAGACTG	3p	14	TTAAAGGCAGATTGGAGACTG	3p
novel_mir_111	Chr06:10873319:10873521:-	203	-34.2	AATTTAAATAATTGTATTACTTATTTTTACTAGTGTTATATTGGTTGCAACAAGATCTTTTGTAATTTGATTTTGAGTTAATAACTTGTATTTTTTTTTTCTTCTTTGTTTCGACTAGGAAAATAGACAAGTTGAGTGAATAAAAATCAAAAGAAAATTCATGGTTAATGGTAAAGATGTTCGAATAAAGGTTATTTTAGAAT	..((((((((((..((((...(((((((((((......(((..(((...(((((....)))))..(((((((((...(((.((((((((....(((((((..((........))..)))))))...))))))))..)))...)))))))))....)))..))).....)))))))))))....))))...)))).))))))..	25	ATTGTATTACTTATTTTTACTA	5p	10	ATTGTATTACTTATTTTTACTA	5p	16	ATTGTATTACTTATTTTTACTA	5p
novel_mir_112	Chr06:16114916:16115040:-	125	-28.1	AAAATTATGGTGTGCTTGAAATGATAGCTGTGAAGTTTGTGCATTATCATCCCCACTCTTCCAATTGAAATTTGGATAATCTCTCTAACCAAGGTTGTACGTTTGCGAGTATGAATCATGATTTG	.((((((((((((((((((((((((((((.((..((....)).................(((((.......))))).............)).)))))).))))).)))))))..)))))))))).	6	GGTTGTACGTTTGCGAGTATGAA	3p
novel_mir_113	Chr06:20494138:20494291:-	154	-28.2	AAACACGTTCGTATTGTAAAATATCACTTTGATTCTAGTAATTGAAGTGTCACTGAAGTAATTAATCGAAGAACAAGAAAGTGAATTCTCAAGTTACATGTAAGTTTCCTTTCAATTCTACATTGGTATCAGAGCATGGTTTTAAAATGTGTCT	..(((((((.......((((((....(((((((.(((((((((((((.(..(((...((((((....(((..((......))...)))...)))))).....)))..).))))))))....))))).)))))))....)))))).)))))))..	5	TGGTATCAGAGCATGGTTTTA	3p
novel_mir_114	Chr06:20571001:20571085:-	85	-26.5	TGATATCATATTAAAAAATTATCTTGATCTAAAATCAATTAAGCTTTTAAGTTTTTAAGTTGAGATGGTTTTTTGACATGATATC	.((((((((.((((((((((((((..(..(((((....((((....))))..)))))..)..)))))))))))))).))))))))	16	TTAAGTTGAGATGGTTTTTTG	3p
novel_mir_115	Chr06:23300203:23300528:-	326	-120.07	TTGAAGAGCTAATTAGATCCTTATGTTAGTTAAATCTAGATTTTCATCCATTATTGTTAACTCAAGCATGTGAGATGCATGTGGTTCTTATACCTCGACTTTTAAAATTAGATCAAATTAGAAATAATGAAAAAAATAAAGAAAAGGAAAATTGAAAAAAGGGAAAAAAAAATCCACTTTTTTTTTATTTATTTTCCTTCTCCTTTTCAGATTTGATCCAATTTAGAGACTGAAATACAATATCTTGTGCATCTC	.((((((.((((.(((.(((((.(((((((((((..(((.(((((((...(((.(((((((((((((((((((((((((((.(((......))).)..((((..(((((.(((((((((.((((................((.(((((((((.(((((((((((........))).))))))))......))))))))).))..)))).))))))))).)))))))))..................)))))))))	11	TTTAACTAACAGAAGGAACTATT	3p	11	TTTAACTAACAGAAGGAACTATT	3p
novel_mir_116	Chr06:26333180:26333466:-	287	-56.4	TCAGGGCGCGTGAGATTAGTTGAGATGCGCACAAACTAATCCGGATACCTACGTTAATTTACATGATTTTTTTTTTAAAAAAAACTTAAAATAATATTGGTTTAAATTAACTTAAATCAATTCAGATTAACTTAACCAATGACTGAAACTTTAAGTTAGATCGGAGGCTTATCCAGGTTTTATAACTATGATTCTTGGGACCATTTGGCACAATGATTTCATCATTGTTTTGTTATTTTTGCTTTAATTTTTTTT	....((((((((((((.((((.(((.(((((.(((....(((((........((((((((......(((((((....)))))))...........((((((((((......))))))))))..))))))))........(((((.........)))))..))))).((...((((((..((((....))))..))))))......((((((((((((...))))))))...)))).....))..........)))	9	TGAGATTAGTTGAGATGCGCA	5p
novel_mir_117	Chr07:3018649:3019002:+	354	-69.02	AGGTCGGGTTTAATACTATGCTTTTATATATTTTTGGAATAGTGTAATGCTTAAATATTTTAAAATAGTGTTATGTAGCATTGAGAAAAAAATTGAGAGTTCCTACAAATATTTATAAATATAGGGTCTTGTTAAGAAATATATTTATTTTATTTTATTTTATTTATTAAGAGTAAAATAATATTTTTAGTTTAGTCTATATATAATCTCTTTGTATTTAGGTTAAAACAAAAACTTCTAAATAAAGTGATCTAT	...(((..(((((.((((((((((.((((.......(((((((((((.((((((((((....(((.((.((((((((......(((...(((((((((((......(((((...(((((((((...(((.....)))..)))))))))..)))))((((((((((.....))))))))))..)))))))))))..))).)))))))))).)))))))))))))...............(((((((((.((..(((	15	TGGTATCAGAGCATGGTTTTAT	3p				13	TGGTATCAGAGCATGGTTTTAT	3p
novel_mir_118	Chr07:3604336:3604488:+	153	-38.16	ATGGACACTAAGAAGTAGAATGTCCTAAACCATAACATAACTGACAATTGGTTTGGTGATTATTAGACCACTTATTATTGTAGGCAAAACAACTACCATGCTGCCCATTCTGACGAGAATTATTGTTGTAATTGTTGTGGTTGTGGTGTCTCT	..((((((((.....(((......)))((((((((((..((.((((((.((((((((....)))))))).((..(((..((.((((...............)))).))..)))..))....))))))))...)))))))))).))))))))..	15	TTGTTGTAATTGTTGTGGTTG	3p	18	TTGTTGTAATTGTTGTGGTTG	3p
novel_mir_119	Chr07:9219139:9219335:+	197	-65.71	GTGTTTTTTTAAAAAAATCCACATCATGCCTCTATTTGGTTAGTTGTGATCAACTAGCACCTCTGATTTTGGAATCTGCCAAATTTGGTTATGGCTGCTCTTTGCATGTAACGCATCAGATTCATAGTTAAATTTCGAGAATGTGTAGCAATCCAATTCAATATGGAGGCATGATGTGGATTTTTTCAACAATTATA	...........((((((((((((((((((((((((...((((((((....)))))))).....(((..(((((..(((((((((((..((((((...((...(((.......)))..))..))))))..))))).......)).))))...))))).)))..))))))))))))))))))))))))...........	8	AGGCATGATGTGGATTTTTTC	3p	6	AGGCATGATGTGGATTTTTTC	3p	5	AGGCATGATGTGGATTTTTTC	3p
novel_mir_12	Chr01:32896324:32896524:+	201	-42.72	TTTGTTTGGCAGTGCGGTTGCGGTTGCTTTTCAAATAACTTTTCGTGTTAAAATGCATGCTAATGATTTTTTTTTATTTTTTTAAAATCATTTTTGATATCAGCACATCAAAACAATTCAAAACATATAAAACATATTAAATTTTAGCAAAAAAAAATTAAATTTTTAAGGAACGCGATTTACACCGCATTCCCAAACGGT	.((((((((.((((((((...((((((.((((...((((.......)))).......((((((.((((((.............))))))..(((((((........)))))))..............................))))))....................)))).))))))...)))))))).)))))))).	814	AGTGCGGTTGCGGTTGCTTTT	5p	696	AGTGCGGTTGCGGTTGCTTTT	5p	815	AGTGCGGTTGCGGTTGCTTTT	5p
novel_mir_121	Chr07:9962660:9962781:+	122	-26.8	TTTAGGAAGATAAGATTGCTTCTCCATCAATTATATGGTCGGCTATCTTGAGGTGAATGGCACGAAAAGAATACAATGTTACATAACATATATAGTGGATGTAGAGAAGGAAATTCCCTAGT	.(((((..((.....((.((((((((((.(((((((..(((((((((.......).))))).)))..........(((((....)))))))))))).))))..)))))).))..))))))).	12	ATATAGTGGATGTAGAGAAGGAA	3p
novel_mir_122	Chr07:101004:101258:-	255	-62.2	TGCAAGGAATTATTGGTGCCGACTCTTCCAAAAACAATGTTTGTTTTTTCTTTCTTTGACACTGACTGGCAGTTTTATTATCATTGAAATCAACTTACATGTAATGCGATCTGCACCTGCAATTACACATATAATTGAAAGTTGGACTTGGTTTTTTTTTTTTTTGGGAGTGCAAAAGAGAGAACCAATGAAAAAAGAAAAAGGTAGAAAAGAGTGGCTATGTGTTTGGAAGTGTGGTAACGGTTGTTTTTCAAA	....((((((.((((.((((.((.((((((((.(((..(((..((((((((.(((((....(..(((..(((((.(((.....(((....)))......(((((((((.........))).)))))).))).)))))..)))..)..(((((((((((((((...........)))))))))))))))...........))))).))))))))..)))..))).)))))))).)))))).)))).))))))....	16	TGTTTGGAAGTGTGGTAACGGTT	3p
novel_mir_123	Chr07:3692135:3692336:-	202	-93.9	ATATCATCAAAAAGATCTCGACAAGATGAATTCAATGGCATCAATAAAGGTCACCACCGATGACATGAGTGTCACACTTTTCGTCCAAAGGTGGCAGGTGACTCACTTGCTTTTGATGGCAAGTGTGTCCCACTTGGTTTACCGTTGGTGACCTTTCTTAGTGTCGTTGAATTTATCTTGTTGAAATATTTCTGATGGTATC	(((((((((.(((.((.((((((((((((((((((((((((.((.(((((((((((.((..(((.((((.(((((.((((......))))))))).((.(((.((((((((......)))))))).))))).)))))))...)).))))))))))).)).)))))))))))))))))))))))).)).))).))))))))).	12	AAAGATCTCGACAAGATGAA	5p
novel_mir_126	Chr08:8009912:8010258:+	347	-71.1	CTGACTAATGGTAATAGCATATCTACGAACAGGGAATCAGAGTGTCAAGGTGCAGCGATTAAATTGTGCATGATGCTGCATTGTGAGTCATCTATTATGGTCCTCATAATCAATTTGTGATAAATGGGAATTTCTCTAACTTGTTTAGCCTTTGAATAGTTAAACAGTTTGATACTTTTGAAGTTTGGTAACTTGTTATGCCCAAATGAAATTAGTTAAATAGCTTATGTAGAACTTTGACTTGCATAAAACCAT	..............((((((((.((((...((((((.(((((.((((((((...((((((((...(((((......)))))((..((((((((((...(((..((((((.....))))))....((((......((.((((.(((((((.........))))))))))).))........(((((....)))))......))))..................)))...)))))....)))))..)).........	6	CCCTTGTGTATGTGTTGGAAA	3p
novel_mir_128	Chr08:8166115:8166205:+	91	-45.2	GAGTTACGGGTATGGGAGGATTGGACAGTACTGCTTGGTTTTAATTAACCAAAGTCTGTTCTTTCCAACGCCTCCCATACCGGTAATCTCC	(((((((.(((((((((((.(((((.((.((.((((((((......)))).))))..)).)).)))))..))))))))))).)))).))).	12501	TATGGGAGGATTGGACAGTAC	5p	12253	TATGGGAGGATTGGACAGTAC	5p	9364	TATGGGAGGATTGGACAGTAC	5p
novel_mir_13	Chr01:35297466:35297553:+	88	-48.4	CTCCTGTTTTAGTGCTCCCTCACTCACATAAAAGTGGGAGCCACCATGGGTCCCTCTTTTATATGAGTAAGGGAGCAATACAATGGGA	.(((((((.((.((((((((.(((((.(((((((.((((.((.....)).)))).))))))).))))).)))))))).)).)))))))	15	TTTATATGAGTAAGGGAGCAA	5p	17	TTTATATGAGTAAGGGAGCAA	3p	14	TTTATATGAGTAAGGGAGCAA	3p
novel_mir_130	Chr08:14845285:14845387:+	103	-38.5	AGGAGCAAGTACATGTGACTTGCTTCTACGAGTTTTAGCCTTGGTGCTGACTCTGGCTGCTGCTATAGTTCTTGGGGTAGACAAGCAGACCAAGGTTGTTCCG	((((((((((.(....)))))))))))........((((((((((.(((.((.((.(((((.(..........).))))).))))))))))))))))).....	8	TGGGGTAGACAAGCAGACCAA	5p
novel_mir_131	Chr08:18332788:18332938:+	151	-44.6	AGGTGAGAGACAATACAGAAAATTTAGCTAGAGAGAGAAGTGCAAAATTTGGAGGAGCCAATCCAAAGAAGGCAATAATGCTCTGGTGGCCATATCTCTGGAATCCACCGTTAGATCGTGCTGAGTTTTGGATATGTTGTTCTTCTTACAC	..(((((((((((((.(.((((((((((...((((.....(((....((((((........))))))....)))......))))((((((((......)))...)))))..........))))))))))...).)))))))..))))))..	12	CTGAGTTTTGGATATGTTGTT	5p	12	CTGAGTTTTGGATATGTTGTT	3p
novel_mir_133	Chr08:8165935:8166027:-	93	-33.9	AAAGCAGATGGAATGGGAGGAGTAGGCAAGAAAGAATATTAAATCATGAATTTTTCCTTCTTGCATACTCTCCCATCTCCAAAGACTTGCTAG	..(((((.(((((((((((.((((.(((((((.(((.(((........)))..))).))))))).))))))))))).)))).....)))))..	189	GAATGGGAGGAGTAGGCAAGAA	5p	192	GAATGGGAGGAGTAGGCAAGAA	5p	209	GAATGGGAGGAGTAGGCAAGAA	5p
novel_mir_134	Chr08:13859293:13859393:-	101	-41	ATTCGCCCCCGTATTCTTCCCTGATTTCCAGATCTGCCTCCAGTTTTGTAAAAAGCTGACGGGAGGATCCCGGAAATCAAGGGAAGCGTATCAAAGACGAA	.(((((....((((.((((((((((((((.(((((.(((.(((((((....)))))))..))).)))))..))))))).))))))).))))....).))))	6	CGGAAATCAAGGGAAGCGTAT	3p
novel_mir_136	Chr09:5992704:5993043:+	340	-120.4	ACCCCCTTTTTTTCCATGGCTATCATCACCACCATATGCTCATCATCCACAACCATTTTCTCAGCTATCCCATCTCTCAAACATCCTCTCTCTCATCAATCACCACCACCAACCTCTTCTCCTCCCTCCTTTAAGCTTGGTGTATCTTCAATCTCCAATGAAGCAGCACTCGACATTGGAAATGCAACCGAGGCTGTGGCATTGAGTTCTTGGACTGGAGGGGAGGTTTTGTTTGATGGAGAAAGCGATAATGGT	...(((((((.....((((............))))...(((((((((.(((((((....((..((((.(((...((((...(.((((((..(((.((..(((((((((..((((((((((((....(((....((((..((((..(((((........)))))((((.((((...(((......))).))))))))..))))..))))...)))..))))))))))))((((((........))))))...))))	7	TCTTTGGTTGTAGATGATGGG	3p
novel_mir_139	Chr09:1359971:1360109:-	139	-67.3	CAACATGTTGCCTTTATCTGCATTTGCACCTGCACCTTACTTGTTTCTTTCTTTTGTTTTTGACTCCAAAACCAAAAGTAAGTTTGAAACATTAAAACAAGCTTGAGGTGCAGGTGCAGGTGCAGGTGAATGCCATGTT	.((((((..((.(((((((((((((((((((((((((((((((((((((.((((((.(((((....))))).)))))).)))............)))))))..))))))))))))))))))))))))))).))))))))	19	TGCAGGTGCAGGTGCAGGTGA	3p
novel_mir_14	Chr01:39510726:39510816:+	91	-19.4	GACTTTGAAGGATGTGATTTCCATGCTCTTTGTATTTTTATTTTTCTTGACTTAGATTTCCATAAAGGTATGGATGTTAGCTTTCTAATGC	......(((((...((((.(((((((.((((((...((((..((....))..)))).....))))))))))))).)))).)))))......	8	CATAAAGGTATGGATGTTAGC	3p
	Chr01:39517121:39517211:+	91	-19.4	GACTTTGAAGGATGTGATTTCCATGCTCTTTGTATTTTTATTTTTCTTGACTTAGATTTCCATAAAGGTATGGATGTTAGCTTTCTAATGC	......(((((...((((.(((((((.((((((...((((..((....))..)))).....))))))))))))).)))).)))))......		CATAAAGGTATGGATGTTAGC	3p
	Chr02:24847825:24847915:-	91	-19.4	GACTTTGAAGGATGTGATTTCCATGCTCTTTGTCTTTTTATTTTTCTTGACTTAGATTTACATAAAGGTATGGATGTTAGCTTTCTAATGC	......(((((...((((.(((((((.((((((...((((..((....))..)))).....))))))))))))).)))).)))))......		CATAAAGGTATGGATGTTAGC	3p
	Chr10:4930363:4930453:+	91	-19.4	GACTTTGAAGGATGTGATTTCCATGCTCTTTGTATTTTTATTTTTCTTGACTTAGATTTCCATAAAGGTATGGATGTTAGCTTTCTAATGC	......(((((...((((.(((((((.((((((...((((..((....))..)))).....))))))))))))).)))).)))))......		CATAAAGGTATGGATGTTAGC	3p
	Chr11:11407061:11407151:-	91	-19.64	TGACTTTGAAAGCTAGGATTTCCATGCTCTTCCTTATTTTATTTCCTTGCCTTAGATGTCCATAAAGGTATGGATGTTAGCTTTTTAGTGC	..(((..(((((((((.(..(((((((.(((...(((((..............)))))......))))))))))).))))))))).)))..		CATAAAGGTATGGATGTTAGC	3p
	Chr18:5617934:5618024:+	91	-19.4	GACTTTGAAGGATGTGATTTCCATACTCTTTGTATTTTTATTTTTCTTGACTTAGATTTCCATAAAGGTATGGATGTTAGCTTTCTAATGC	......(((((...((((.(((((((.((((((...((((..((....))..)))).....))))))))))))).)))).)))))......		CATAAAGGTATGGATGTTAGC	3p
novel_mir_140	Chr09:3202782:3203033:-	252	-41.2	ACCAACGAAATTACTGATAGAATGTTAGTCGATGATTTGAAAAGGAATTAAAACCTAACAATTCTCTCTTCTCCTCCCATTTCTTCTTCTTCTTCTTCTTCAATTCAGTTAGGTCAAGATTTATTCATGTCTAGGATAAAATGCAACAACAATTTTTAAAGAAGTTTTTTTCTTCTCAATGAACAAACTCTTTTAAAAGACAAACCACCAGCTTCACTAAAAAAATCAGGAGAAACATTTTATTAGTATTGG	.((((......(((((((((((((((..((..(((((((((.(((((((..........))))).)).)))...................................((((.(((.....(((((((.......)))))))............((((((((..(((((..(((........))).)))))..)))))))).......))))))).........)))))).))..)))))))))))))))))))	10	AAAATCAGGAGAAACATTTTA	3p
	scaffold_613:5471:5722:+	252	-41.2	ACCAATGAAATTACTGATAGAATGTTAGTCGATGATTTGAAAAGGAATTAAAACCTAACAATTCTCTCTTCTCCTCCCATTTCTTCTTCTTCTTCTTCTTCAATTCAGTTAGGTCAAGATTTATTCATGTCTAGGATAAAATGCAACAACAATTTTTAAAGAAGTTTTTTTCTTCTCAATGAACAAACTCTTTTAAAAGACAAACCACCAGCTTCACTAAAAAAATCAGGAGAAACATTTTATTAGTATTGG	.((((......(((((((((((((((..((..(((((((((.(((((((..........))))).)).)))...................................((((.(((.....(((((((.......)))))))............((((((((..(((((..(((........))).)))))..)))))))).......))))))).........)))))).))..)))))))))))))))))))		AAAATCAGGAGAAACATTTTA	3p
novel_mir_141	Chr09:12357409:12357489:-	81	-28.6	ATTTTTATCGGTAATTTGAGGTTGAAATTACCGACGAAAATTTTTTCGTCCGTAATTCAATCGGTAACTACCGACAGAAAC	.(((((.((((((.((...(((((((.((((.(((((((....))))))).)))))))))))...)).)))))).))))).	11	CGTAATTCAATCGGTAACTAC	3p
	Chr16:10956694:10956775:+	82	-47.4	GTTTTTCGTCCGTAATTCAATCGGTAACTACCGATGGAATGTGTCGGTCGGTAGTTACCGACTGAATTACAAACGAAAAATA	(((((((((..((((((((.(((((((((((((((.((.....)).))))))))))))))).))))))))..))))))))).		CGTAATTCAATCGGTAACTAC	5p				6	CGTAATTCAATCGGTAACTAC	5p
	Chr16:11099287:11099367:-	81	-50.1	TTTTTCCGTCCGTAATTCAATCGGTAACTACCGACGGAACGTTTCCATCGGTAGTTACCGACTGAATTACAGATGGAAAGT	.(((((((((.((((((((.((((((((((((((.(((.....))).)))))))))))))).)))))))).))))))))).		CGTAATTCAATCGGTAACTAC	5p					CGTAATTCAATCGGTAACTAC	5p
	scaffold_134:59542:59622:-	81	-49.7	TTTTTCCGTCCGTAATTCAATCGGTAACTACCAACAGATATTGTCCGTCGGTAGTTACCGACCGAATTACGGACGGAAAGT	.(((((((((((((((((..((((((((((((.((.(((...))).)).))))))))))))..))))))))))))))))).		CGTAATTCAATCGGTAACTAC	5p					CGTAATTCAATCGGTAACTAC	5p
	Chr06:17659547:17659627:-	81	-50.8	TTTTTTCGTCCGTAATTCAATCGGTAACTACCGACGGAAACTTTCCGTCAATAGTTACCGACTGAATTACGGACGGAAAGT	.((((((((((((((((((.((((((((((..((((((.....))))))..)))))))))).)))))))))))))))))).								CGTAATTCAATCGGTAACTAC	5p
novel_mir_142	Chr10:8418271:8418352:+	82	-21.7	CGGTAGGAAGAGTTTTCATGCCAGTTTGCACATAGCTTTAAGAGGATGCTTGGCAGTGTGGTAGTGGTTACTTTTTAAATAA	......(((((((..((((((((..((((.((.(((...........)))))))))..))))).)))..)))))))......	5	TTGGCAGTGTGGTAGTGGTTACT	3p
novel_mir_143	Chr10:12111024:12111177:+	154	-22.9	TCATTAAAGATTTATATGGTCGTTAATTTTAGAACTCATAAGATTAGTCGAAATACAGTTAAAAAAAAATATTGAACCTTGATCCAAAACAATTTTCAATACGAACATGAGAAAAAGAAAATTGGACACGTGCAATTGTCTTTTAAAACTTGAA	((((......((((..((.((((((((((((.......))))))))).)))....))..))))......(((((((..(((........)))..))))))).....))))..((((((.(((((.(....).))))).))))))..........	12	TTTATATGGTCGTTAATTTTA	5p
novel_mir_144	Chr10:12167994:12168080:+	87	-36.7	TTTTATCCCTCGAATATTGATCGAATATGTATGAAATATGATGGTTAAATGTTTCATTCACATTCGGTCAACGTTCGAGTGATAAAC	.((((((.((((((..((((((((((.((.(((((((((.........))))))))).)).))))))))))..)))))).)))))).	47338	CGAATATTGATCGAATATGTA	5p	18768	CGAATATTGATCGAATATGTA	5p	20444	CGAATATTGATCGAATATGTA	5p
novel_mir_145	Chr10:4812557:4812674:-	118	-26	AAGTAAAGATTCATCAGGAAAGTAGTCATCGATTGGTGTGATGTCAGATTTTGAATCTGTTGTCAATCTTAAGAAATGATCTGCAACAACATTTTTGGTGCCTTTCTTGTCTTTGATT	...((((((.....((((((((..(.((((((..(((((..((.((((((.....(((...(.....)...)))...))))))))...))))).)))))))))))))))))))))...	8	ACAACATTTTTGGTGCCTTTCTT	5p
novel_mir_146	Chr10:5659206:5659503:-	298	-58.6	TTTGGTCATGTCAAGTTTTTGGCGCTGTTGCCGGGGAGGAAAATTCTTGTACAAATTATAATATTTATTTTATTTTCTCTTTTCACTTTTCGTGTATCTAACTTTGTTTCTTTTTCTTTTGCTTTCTTCTTCATTTTATTCTCTTCCTACACGTGCATGAGAGTTTGGTCACGTACATTAAGTGGTAGACTTTGTAGGGTATGCTCATCATTTTCAGAAAATATGGCCGAAAAAGATAACCAATCTCTTCATAAT	..(((((...(((((((((((((((.((((..(..(((((((((....(((..(((......))))))...)))))).)))..)...((((((............(((((((((((............................(((((((.((((.(((........))).))))...((((.....)))))))))))...((.(((.((((.....))))))))).)))))))).)))...((((........	15	TCAAGTTTTTGGCGCTGTTGC	5p	11	TCAAGTTTTTGGCGCTGTTGC	5p	5	TCAAGTTTTTGGCGCTGTTGC	5p
novel_mir_148	Chr11:3572865:3573028:+	164	-70	AACAAAACAAATCTAACAACACTAAGAAAGGACATCAATGATGACCTGAGTATGCTACACTTGACGCCTAAAGGTGGCGGTGGCTCACTTGCCTTTGGCAGCAAGTATGGCCTACTCTGGTCACTTTCGAGGGTCTTTTTTGGTGTCGTTGGATTTGTCTAGTC	......(((((((((((.((((((((((((..(.((.....(((((.(((((.((((.(((((..(((.(((((..(..(((...))))..))))))))..))))).)))).))))).))))).....)).)..)))))))))))).)))))))))))......	5	TCTTTTTTGGTGTCGTTGGAT	3p
novel_mir_149	Chr11:15234056:15234164:+	109	-28.5	TAAAAAAGCTTAGGCTACTGAAGAGGTTGGATCTCAGTGATACCGCACTTGTAGATGTGCCTCAAGACATGGAATGCCTATCCAACCTCAGGTATCTTAAACTCAATGG	......((.(((((.((((...((((((((((...((..((.(((..((((.((......))))))...))).))..)))))))))))).)))).))))).))......	8	TAGGCTACTGAAGAGGTTGGA	5p
novel_mir_15	Chr01:39575014:39575223:+	210	-38.8	TGAACTCTGCTATTATTGTAAACAAGCTGACCAAGGGTGGTTTTCCCGACTCCACACATACCTACAATAGGAATCACACCAAGGCTTCTGCCATATGCATCATCTGATAATAGCAACTTCACTATAGCTTTCTTATCATTGTTCCTACCGAAAACACCAGATTCATCAACCAAAGAAGTTGTTGGCGTTTTATGTAATGATGGTTTTTCT	.(((....((((((((((((((...((..((....((((.(((((..(....)..............(((((((........(((....)))............((((((.(((............)))...))))))..)))))))..)))))))))...(((..........)))...))..))..)))))..)))))))))..))).	13	TATTATTGTAAACAAGCTGAC	5p				7	TATTATTGTAAACAAGCTGAC	5p
novel_mir_150	Chr11:3109552:3109686:-	135	-36.22	AGAGTTCCTTAAGCTAGCACTTGCCACCTTTAAGGGAGTTGATAACTATGAGGACCCATAATAGTTTTTGGATGTGGTGTGGCGTAGATGTGAGGCTAGAATGTGAGGTGGTTGTGAACTGGTATAAGTCAAAGA	.......((((.((((((((..((((((((......((((.(((.(((((.(.((((((............))).))).)..))))).)))..)))).......)))))))).)))..))))).)))).......	15	GAGGTGGTTGTGAACTGGTAT	3p	24	GAGGTGGTTGTGAACTGGTAT	3p	14	GAGGTGGTTGTGAACTGGTAT	3p
novel_mir_151	Chr11:5998107:5998354:-	248	-98.31	TATTTGTACTAATGCCAACCCCCTCTACTTTCAAAATCTCTTTTGGTCCTTATTTGACCAGAAGTTCAGGTTGCCCTTAAATCATCACATTACATCTCACCATATCATGACATGTAAAATGAAAATGGATTTGAGAAACATGTCATAATATAATTCCATATAACCCGGTGATTTAAGAGCCACCAAATCTTCCGGTCAAATAAGGACAAGAATGGTTTTGAAAGTAGAAGGTTAACATTAGTACAAAT	.(((((((((((((..((((...(((((((((((((((..(((((.(((((((((((((.((((....(((.((.(((((((((((...............((((.(((((((((....(.(((.....))).)...))))))))).))))...............))))))))))).)).)))....)))).))))))))))))))))))..))))))))))))))).))))..)))))))))))))	14	TTGAAAGTAGAAGGTTAACAT	3p
novel_mir_152	Chr11:8032065:8032343:-	279	-78.56	CACCTCGAGTTATGTGGGCTAAAGGAACCAGTCATTGTTGCTGGGGCTTATGTTATATCTGGAGTGCTGGCTCTGTTTGCTGGGTATGTAGGTCTAATATCTGCATAGTTTCTGAAGCATTTTTGCTCATTTCTTCTTATCACTTTTGCAGTTAGTGCGCTAGGTTTTAATTTTCCAAATGCTTTTTTTCTTCTTCTTTTGGAGTTCTTCCCTTTAAACCGAAGCTTTTTGTAAATATGATTTAGAGAATCAGGT	..(((((((.((((..(.....(((..((((.((....))))))..))).(((((.(((((.(...(..((.......))..)...).))))).))))).)..))))...((((..(((((((((((...(((((...((((..(((((((..(((......(((((.....(((((((..................)))))))...........)))))...)))..)))))))..))))...)))))...)))	5	AATCAGGTAGAGATGTAGTAGA	3p
novel_mir_153	Chr11:14566086:14566418:-	333	-87.6	ATCCAGAAAAATCAAGGAAAATTAACAGAACAAGAACTTTTAAGAAATTCTTTTAGCGAACACCGAAAGCCTAATAAATGTTGTTATATAAGGATCTTTCCCAAATAAATTATGTGGATGACCTAATAAATGTTTTTACATACTAAGTCAAAATAATACAGTGGCTTAAATGAACCATAATTTTTTATTTGACTGTTGGGAGTTCAAACTTTTACATGAGATTCTTAAGGACCAGTTCCATAAGGAAGCTTCTTC	.((((((((((((((((((((..(((((((.((((....((((((.....)))))).....(((((..((((((((((((((.........(((....)))............(((((((.((((((..((((....))))....(((((((.(((....((((.((....)).))))......)))))))))))))))).....................((((.(((((.(..((((....))))).))))).	8	TTTTTTGTTTTTTTTTCTTGA	3p
novel_mir_154	Chr11:17104686:17104956:-	271	-113.46	GGAGGCACACTAAAACTTCGATGATGACACCATTGATATCGTTGTAAATATATCAATGAGATAAATCCAACGACATCAAAGAAAATCATCAATGGTGACTGAAACAGGTCACATGAGCAACCCACAGGCAAGTGAGCCCTGACACATTTGGACAGCTCGTGTAGTCAACTCTGTTCATCGTTGGTGACCTTATTTTATGTCGTTGGACTCGTCTTGTTAAATTCTTTTCAATAGTATTAGTGGTGTCGTCATCGG	.(((.(((.(..(((((((((((((((((((((((((((..(((..........((..(((..(.(((((((((((.(((.....((((((((((((((.((....((..((((((((...((((((((......).)))).......)))...))))))))..))...)).).))))))))))))).....))).))))))))))).)..)))..))..........)))..))))))))))))))))))))))	24	TGGTGTCGTCATCGGAGTTTC	3p	22	TGGTGTCGTCATCGGAGTTTC	3p	17	TGGTGTCGTCATCGGAGTTTC	3p
novel_mir_155	Chr12:5315401:5315521:+	121	-28.6	TATCGAGCACCCAGTCTGAGGAGATCGTGGCCTTGAAACAACAATATTAGCAACTCTCGGCGAATTATGAACAACTCCACCAGCTCGTCATGGACATGAGATCACAGATGGGTGATATGTG	.......((((((.((((..((..(((((.((.((......))...............(((((.((.((........))..)).)))))..)).)))))..)).)))))))))).......	11	TGGACATGAGATCACAGATGG	3p
novel_mir_156	Chr12:14118139:14118347:+	209	-49.55	GCTCATCCTTCAATTTGTTTGATATGTTGGTTTGAGAGGTTGAAGCTGCCAGCATGATCTGGTAATGAACCTATTACTCTTTATACATATATCAACATTAATCTTATGGCACTATTTATAGATAGACAAGATTAATATTGTCATAGATACATATTGATAATATAAACCAACGAATCGCGGTAGGTTGTCATAGTAGTTTAGGATGATCA	(.(((((((.(((((((..((((.((((((((((..(((((.(...((((((......)))))).).))))).................((((((.....((((.((((((.((((.................)))).)))))))))).....))))))...)))))))))).))))...)))))))............))))))).).	15	CAATTTGTTTGATATGTTGGT	5p				6	CAATTTGTTTGATATGTTGGT	5p
novel_mir_157	Chr12:15164840:15164944:+	105	-51.7	ACCAGTTGTAGGGTACCTCTTACTTGGCAAGCAATGGTGATTGTTGCAAACATTGCAGAATTTGATCTCGGTGGCTTGCCAAAGGAGAGTTGCCCTATGACTGTT	..((((..(((((((.(((((..(((((((((.((.(.((((.(((((.....))))).....)))).).)).)))))))))..))))).)))))))..))))..	6	GGGTACCTCTTACTTGGCAAG	5p
novel_mir_158	Chr12:653750:653859:-	110	-20.1	GGGAGAGAGATGACAAAGAAGAGGACAGATTGGTCAAGGAATTAGGTGCAACCAAAGACATATTTACAGAAGCCAAATTGAGTTCTCTAAGCTTGGTTAAGTTTCGAACA	....((((..((((.(((.(((((((.(((((((....((((...((..........))..))))......))).))))..)))))))...))).))))..)))).....	9	TGACAAAGAAGAGGACAGATT	5p
novel_mir_159	Chr12:9109814:9109961:-	148	-53.3	CGCTGGCCGCCTCATTTTCTCTTTGCCACGTTGTTCATTCCTCTTCCTAAAATGGCTTCTCCTTCAATTTTAAAAAAAATAAAAATTAAAGGAGAATCCAATATGAAATGAGAAGCTATTTTAGGAAGGGAATGAATACGGTGTCGGT	.((((((.(((.((.........))......((((((((((.(((((((((((((((((((.((((.(((((.......)))))......((.....))....))))..))))))))))))))))))))))))))))).)))))))))	241	ATTTTAGGAAGGGAATGAATA	3p	251	ATTTTAGGAAGGGAATGAATA	3p	143	ATTTTAGGAAGGGAATGAATA	3p
novel_mir_16	Chr01:45480391:45480472:+	82	-33	CGGGAATATTCTGTGGAATATTCTATCGGCTCGGCTTAGCGGCTAGGCTTGAAAAGGGAATATTCTCTGGAATATTCTTCGA	((((((((((((..((((((((((.((((((..(((....)))..))).)))....))))))))))..))))))))).))).	137	CTGTGGAATATTCTATCGGCT	5p	107	CTGTGGAATATTCTATCGGCT	5p
	Chr05:1069564:1069666:-	103	-39.3	CGGGAATATTCTGTGGAATATTCTATCGGCTCGGCTTCGGCTAATAGCGGCTTGGCTTAGCGGCTAGGCTTGAAAAGGGAATATTCTTGGGAATATTCTTCGG	((((((((((((..((((((((((.((((((..(((...((((..(((......))))))))))..))).)))....))))))))))..))))))))).))).		CTGTGGAATATTCTATCGGCT	5p
	Chr05:409277:409367:+	91	-38.2	CGGGAATATTCTGTGGAATATTCTATCGGCTCGGCTGCGGCTAACGAGCGGCTCGGCTTGAAAAGGGAATATTCTTGGGAATATTCTTCGG	((((((((((((..((((((((((.((((((.((((((.........)))))).))).)))....))))))))))..))))))))).))).		CTGTGGAATATTCTATCGGCT	5p
	Chr05:675618:675720:+	103	-42.4	CGGGAATATTCTGTGGAATATTCTATCGGCTCGGCTGCGGCTAACAACGGCTCGGCTTATCGGCTTGGCTTGAGAAGGGAATATTCTATGGAATATTCTTCGG	((((((((((((((((((((((((.((((((.((((((((((......))).))......))))).))).)))....))))))))))))))))))))).))).		CTGTGGAATATTCTATCGGCT	5p
	Chr05:1281161:1281263:+	103	-39.3	CGGGAATATTCTGTGGAATATTCTATCGGCTCGGCTTCGGCTAATAGCGGCTCGGCTTAGCGGCTAGGCTTGAAAAGGGAATATTCTTGGGAATATTCTTCGG	((((((((((((..((((((((((.((((((..(((...((((..(((......))))))))))..))).)))....))))))))))..))))))))).))).		CTGTGGAATATTCTATCGGCT	5p
	Chr08:11858288:11858383:+	96	-34.6	CGGGAATATTCTGTGGAATATTCTATCGGCTCGGCTTAGGCTAATAGCGGCTCGGCTTAGCGGCTAGGCTTGAAAAGGGAATATTCTGCGGCTCGG	((((......(((..(((((((((.((((((..(((...((((..(((......))))))))))..))).)))....)))))))))..))))))).		CTGTGGAATATTCTATCGGCT	5p
	Chr07:15250654:15250761:+	108	-35.7	CGGGAATATTCTGTGGAATATTCTATCGGCTCGGCTTAGGCTAATAGCGGCTCGGCTTAGCGGCTAGGCTTGAAAAGGGAATATTCTCGGGAATATTATGCGGCTCGG	((((((((((((..((((((((((.((((((..(((...((((..(((......))))))))))..))).)))....))))))))))..))))))))......)))).		CTGTGGAATATTCTATCGGCT	5p
	Chr12:2490854:2490956:-	103	-41.1	CGGGAATATTCTGTGGAATATTCTATCGGCTCGGCTGCGGCTAATAGCGGCTCGGCTTAGCGGCTAGGCTTGAAAAGGGAATATTCTTGGGAATATTCTTCGG	((((((((((((..((((((((((.((((((..(((((((((...........))))..)))))..))).)))....))))))))))..))))))))).))).		CTGTGGAATATTCTATCGGCT	5p
	Chr17:1707226:1707328:+	103	-41.9	CGGGAATATTCTGTGGAATATTCTATCGGCTCGGCTTCGGCTAATAGCGGCTTGGCTTAGCGGCTAGGCTTGAAAAGGGAATATTCTTCGGAATATTCTTCGG	(((((((((((((.((((((((((.((((((..(((...((((..(((......))))))))))..))).)))....)))))))))).)))))))))).))).		CTGTGGAATATTCTATCGGCT	5p
	Chr17:1863430:1863531:-	102	-38.8	CGGGAATATTCTGTGGAATATTCTATCGGCTCGGCGCGGCTTGGATGCGGCGCGGCGTACGGCTCGGCTCGACAGGGGAATATTCTCAGGAATATGCTTCGG	((((.(((((((..((((((((((.((((((..((((.((......)).)))).((.....))..))).)))....))))))))))..)))))))..)))).		CTGTGGAATATTCTATCGGCT	5p
	Chr18:16405120:16405208:-	89	-37.1	CGGGAATATTCTGTGGAATATTCTATCGGCTCGGCTGCGGCTAACGAGCGGCTCGGCTTGAAAAGGGAATATTCTCGGGAATATTCTTC	.(((((((((((..((((((((((.((((((.((((((.........)))))).))).)))....))))))))))..))))))))))).		CTGTGGAATATTCTATCGGCT	5p
	Chr19:9175125:9175214:+	90	-37.9	CGGGAATATTCTGTGGAATATTCTATCGGCTCGGCTTCGGCTAATAGAGGCTAGGCTTGAAAAGGGAATATTCTTGGGAATATTCTTCGG	((((((((((((..((((((((((.((((((..(((((........)))))..))).)))....))))))))))..))))))))).))).		CTGTGGAATATTCTATCGGCT	5p
	scaffold_25:478627:478729:+	103	-39.7	CGGGAATATTCTGTGGAATATTCTATCGGCTCGGCTTCGGCTAATAGCGGCTCGGCTTAGCGGCTAGGCTTGAAAAGGGAATATTCTCTGGAATATTCTGCGG	((((((((((((..((((((((((.((((((..(((...((((..(((......))))))))))..))).)))....))))))))))..)))))))))).)).		CTGTGGAATATTCTATCGGCT	5p
novel_mir_161	Chr13:103696:103778:+	83	-40.6	AAGGTTACTGGATGGGTGAGTGGGGAAGATAACTAAGCTCTGTTTGTTATTTTCCCAACTCCACCCATCCCATAGGTTTCCGA	..((..(((((((((((((((.(((((((((((.((((...))))))))))))))).))).)))))))))....)))..))..	17712	GATGGGTGAGTGGGGAAGATA	5p				9169	GATGGGTGAGTGGGGAAGATA	5p
novel_mir_163	Chr13:14796342:14796482:+	141	-33.4	ACATAAGTCATGAAAGGATCTCGGAGACCCACAAAGCACGAAAGCCAGGATCTTCAGAAAATGATTCCTATTCGAAGAGTGCATAACCGCATGGATAAGCTCACACTAACCGTCATTTGGGATCCAATTCAGGATAAGCTC	......(((.((((.(((((((((((((..........((((....((((...(((.....))).)))).))))..((((...((.((....)).)).)))).........))).))))))))))..)))).)))......	9	TGAAAGGATCTCGGAGACCCA	5p
novel_mir_164	Chr13:15189844:15189947:+	104	-30.3	TTAGTCAGAATTGCAGTGCCTTGATTTGGGCTTTGTCTGTTCCTGTAACCGCCATGCTAGGGGAGGGAAATGCTGCTGCAAATGTGAGCGCTGCTACTGTTAGG	((((.(((....((((((((...((((((((...((...(((((....((.((......)))).)))))..)).))).)))))..).)))))))..))))))).	5	TTGCAGTGCCTTGATTTGGGC	5p
novel_mir_165	Chr13:815276:815392:-	117	-53.7	TTTTTCTGTCACAATGCCAATACCTATCTAGACCACAGGATTTGCCATTGCATTCACATCTAGTGGATCAGATGGGCATCTAGTGGTTCAGATGGGCATCGGCATTGTGAAGATAGG	....(((.((((((((((.((.(((((((..(((((.(((..((((.(((.((((((.....)))))))))...))))))).)))))..))))))).)).)))))))))))))....	11	ACAATGCCAATACCTATCTAG	5p	6	ACAATGCCAATACCTATCTAG	5p
novel_mir_166	Chr13:10712873:10713123:-	251	-62.4	TGTTTTTAAGTTCAGAGCAGTCAGACACATCAAGTCTTTTGAGGGATTTCAAACCACGTATGCTACTGGGAATACTTTCAAGGTTCTTACAATTGTTCATGCTCAATAGAACTAAACCAGCCAAACAATGAAATGATGAGGATAGTTCTGCAATAGCAGTCCCATCTAAACGAAGCTCCCTCAAGCAATTCATGTTTCCTACTATATCAGGAAACTTATCAAGTTTTGAGCAGCTACTGAAAGTGCAAACT	.((((.((..((((((((.((((((.((.........(((((((((((((.......((.((...(((((((....)))..((((((....((((........))))))))))...)))).)).))........((((.(((.....((((....))))))))))).....)))).)))))))))........(((((((........))))))).......))))))).).))).)))))..)).)))).	20	TTCAGAGCAGTCAGACACATC	5p
novel_mir_167	Chr13:14816744:14816943:-	200	-45.8	TCGTGTGGTATTTTCTTAGATTTTGCGCGTGTGATACATGTCCCTTCTATTTCTCCAGCAAGCTCTTCGCATCGCAATGCCTATTGTGTCGGCTTGACCTTTCATAAGTGGAGACAGAATAAACGTCCATAATAAAGACGCTTACTGTCAGCTCTTGATTCACACACTTCCACTGTAGTGTCCGAGTAGATATCTTACTT	..(((.(((((((.((..(((.(((((.(((.((....(((.................((((((...((((..((...))....))))..)))))).....(((..(((...(((((..(((.((((.........)))).)))))))).)))..)))...)))....)))))))))).)))..)).))))))).)))..	5	TTTTCTTAGATTTTGCGCGTG	5p
novel_mir_168	Chr14:216278:216399:+	122	-32.4	TATCAAGCAAAAGGTGAGCAGGGGTGGAGGAGCAACAATAGCTTCAGACTTCGAGTCTATTGGAAAAGAGATTGCAAAGAAATGTGGAGGGCTTCCATTGCTTGCTAATGTTTTGGGAGGAA	.......(((((.((.((((((((((((((..(..(((((((((........))).)))))).........(..((......))..).)..)))))))).)))))).)).))))).......	12	AAGGTGAGCAGGGGTGGAGGA	5p
novel_mir_169	Chr14:267665:267870:+	206	-35.1	TGTTGCAAGTTCTTTGTTCTTTGTTTTTCTGGTTATCATCAACATTCAGTTCTTTATATACCTATTATCAACAGTTTACACCTACTTGATACATTTGCAATTTGGATTTTGTAATCTTCGTTATTGAACACAAGCTTTCGGAACTAACTTAGTCACGACCTGAATCCCGGATCTATGACCGGCACATAGACAAGGTTCCCCTTCAA	........(..((((((.((.(((....((((((((.(((...(((((((((..((.........(((((..(((........))))))))...((((((........)))))).......))..))))........(((..((((...))))..)))..)))))....)))..)))))))).))).))))))))..)........	20	TGACCGGCACATAGACAAGGT	3p	14	TGACCGGCACATAGACAAGGT	3p
novel_mir_170	Chr14:5055991:5056067:+	77	-22	CTCCGCAGCCAGGGATTCTAGTTGTTTATGGTCATCTACATCATCAAGAACAACAAGAATCTTTTTATGTTGTAGCC	....(((((.(((((((((.(((((((.((((.((....)).)))).))))))).)))))))))....)))))....	13	AGGGATTCTAGTTGTTTATGG	5p	14	AGGGATTCTAGTTGTTTATGG	5p
	Chr14:5188673:5188749:+	77	-24.3	CTCCGCAGCCAGGGATTCTAGTTGTTTATGGTCATCTACATCATCAAGAACAACAAGAATCTTTTTACGTTGTGACC	...((((((.(((((((((.(((((((.((((.((....)).)))).))))))).)))))))))....))))))...		AGGGATTCTAGTTGTTTATGG	5p
	scaffold_80:74699:74775:+	77	-22	CTCCGCAGCCAGGGATTCTAGTTGTTTATGGTCATCTACATCATCAAGAACAACAAGAATCTTTTTACGTTGTAACC	....(((((.(((((((((.(((((((.((((.((....)).)))).))))))).)))))))))....)))))....		AGGGATTCTAGTTGTTTATGG	5p
	scaffold_80:140524:140600:+	77	-22	CTCCGCAGCCAGGGATTCTAGTTGTTTATGGTCATCTACATCATCAAGAACAACAAGAATCTTTTTACGTTGTAACC	....(((((.(((((((((.(((((((.((((.((....)).)))).))))))).)))))))))....)))))....		AGGGATTCTAGTTGTTTATGG	5p
novel_mir_172	Chr14:9671709:9671936:+	228	-38.03	CTAAATACTTTGTTTGAGATTGTGGTAGCGGTTCCGGTTCAAAATACTTTTCGTTTAAAAATATATTAAAATAATTTTTTTATTTTTTAAAAATCATTTTTGATATCAGCATATCAAAACGATTTGAAAACATAAAAATTTAAAAAAAATAGCAAAAAAAAATCAAAATTTAAGAGAACACGATTTGCACCACGTTCCCAAACAAGCCCTAAAAATCCTTGTATTGGC	...(((((((((((((.((.((((((.((((...((((((.............(((((.......)))))......(((((((.((((..(((((..(((((((((....))))))))).))))).)))).))))))).....................................)))).))..)))))))))).)).))))))))..............)))))...	13	TGTTTGAGATTGTGGTAGCGGTT	5p
	Chr15:2431108:2431322:+	215	-49.29	ATTAAGGGTTTGTTTGAGATTGTGGTAGCGGTTGTTGTTTAAAGTGTTTTTCGCTTAGAAATGCGTCAAAATGATATTTTTTTTTCAATTTTAAAATTTTTTTTTGAGATCAGCACATCAAAACGATTTGAAAACATAAAAAAAATTTAGCAAAAAACAAAAATTAAAATTTGAGGAAACACGATTTCAACCGCATTTTCAAACGGACTCTAACA	....(((((((((((((((.((((((.(..(((((.((((....(((((((.((..((((((((((....))).)))))))............(((((((((((.........((.(((.....))).)).......))))))))))).)).))))))).................)))))))))..).)))))).)))))))))))))))....		TGTTTGAGATTGTGGTAGCGGTT	5p
novel_mir_173	Chr14:10400677:10400812:+	136	-41.9	AAGATCTTTTTCCCAAATTCACTTCCCAAAAAATTTCAACCATCGGATTTATGTGATTAACTAGTGTGATCGACTTGCATGAACTCTCATTGGATGCTTGAAATCTTTCGGGAAGTGAAATTTGGAAAGAATATTT	.((((.(((((.(((((((((((((((.(((.(((((((.(((((((((((((((((((.(....)))))).....))))))).))).....)))).))))))).))).)))))))).))))))).))))).))))	13	TTTCGGGAAGTGAAATTTGGA	3p	10	TTTCGGGAAGTGAAATTTGGA	3p
novel_mir_174	Chr14:15604136:15604241:-	106	-21.7	CATGCTTTAGAGATTGTTCGCATTCGCACCATCAAATTGAAGATGTATGCTGGCTCAATTCATACTATTTTAGAAGTGCGACATGTGAAAGGCTTATAGAAGAAAA	....((((.(((....(((((((((((((..((......((((((((((...........))))).))))).)).)))))).)))))))...)))...))))....	295	AGTGCGACATGTGAAAGGCTTA	3p	251	AGTGCGACATGTGAAAGGCTTA	3p	171	AGTGCGACATGTGAAAGGCTTA	3p
novel_mir_175	Chr14:16494536:16494637:-	102	-18.91	CGCAACACTACCAAGTGCCCTAAACTCATTCATTACTCTACTTTCATTGAAACTAGAGGCTGTAATTTGGTTGATGATGATTTAGACACTAAATGTGACTAT	.....(((.....((((..(((((.((((.((((((((((.((((...)))).))))).............)))))))))))))).))))....))).....	5	TTGATGATGATTTAGACACTAA	3p
novel_mir_176	Chr14:17005968:17006312:-	345	-100.2	ATATGGAATATTCATCTTAAAGCCGATTCCATTTGGATTCAATGGGTCCATCATTACTATGTTCCCACTCCATTTGGAACACTACAGCACCCCCAAGTTCCTCACCTTTATGGAAATCCATCATCAGCCTTCGAGATAAACTTGTGGAGATGGGAGGTGGTCAATCCCATACTCTCTTTTTGATGGAGCATTGGAGCAGCTCTGCATGTCCATTCACAGCCCATACCTATGACTTCTTGCGGTTTCAAAGCACTC	.((((((....((.(((((((((((...((((..((((...((((((((((((......((((((..........))))))......((((((((..((((........((((....))))..........((((.....)))).)))).)))).)))).....................)))))).....(((((((....)))...))))......))))))..(((((((((((.((((((((((.((((..	12	CTATGGTTGGCGGTTTTGGGA	3p
novel_mir_177	Chr14:17578670:17578942:-	273	-69.2	CCTCTTCCCCTCACAGATCTGTTCGCCGCTCACCCTCCTTCTTTCCCAAGCAGATCTCCACCTAAAAGGCCCACAGCCGCTCCTTTCGTCTCTAAACTGAACACAGCGGTAGCCCCCGCTATCTTCTTCATCTCCTTCCACCAACCGTGCAGCAGCGTCTCCCTCCCTCAGTCGTTCCTCCTCCTTGCTGCCAGCTACTTGAAGTAAAGGAGAAGAAGAAGTGAACTCAAAAAAAAAAAATCTGCGGTGAAGCAG	.............((((((((((((((((...................(((.........((.....))......((((((...(((((......)).)))...)))))).......)))..(((((((.(((((((.........(.(((((((((.((.........)).)))..........))))))).(((......))).))))))).)))))))......................)))))).)))))	7	TGCGGTGAAGCAGATCTGAAA	3p
novel_mir_178	Chr15:1181036:1181170:+	135	-35.33	GCGGCCACGAAAGAAGCAAAATCGAGAACTAGTGGGGGGCAGCGGTTGCTCTTTTTGTTTTTTCAAGTGGGGAGCGCTGCCGTTTGGTTAGAGGTAGGTTTAGGTTTTTAGGGTTAGGGTTTTTTTTGTATTATC	......(((((((((((..((((((((((((.(..(.(((((((....((((.((((......)))).))))..))))))).)..).)..............)))))))..))))...)))))))))))......	12	TTTTTAGGGTTAGGGTTTTTT	3p	9	TTTTTAGGGTTAGGGTTTTTT	3p	10	TTTTTAGGGTTAGGGTTTTTT	3p
novel_mir_179	Chr15:1687856:1688059:+	204	-44.2	ACGCACAAACTAACCCGGACACCCACATTAATAATAATAATAAAAAAAACAAAACTCACATAATGTTTCTTGTATAACAAATAATTGACCTTTTAATTATTGGGTTTTGTCAGTTTTGCATTATTTGCTCAGTTCAGCTGATTCAAGAAATATAAGTTTAAAAAAAATGGAAAGGAATGTAGTGTTAAAGGGTTGATTTGGTGG	.(((.((((.((((((.(((((..(((((.................................((((((((((...(((.(((((((((....)))))))))..)))..(((((((..(((.....))).......))))))).))))))))))..((((.....)))).......))))).)))))...)))))).))))))).	10	TAACCCGGACACCCACATTAATA	5p
novel_mir_18	Chr01:47296333:47296418:+	86	-50.9	ACACTTTTTCGTCTGTAATTCAGTCGGTAACTACCGATGGAAATTTGTCGTCGGTAGTTACCGACTGAATTACGAACAGAATAGTG	.((((.((..((.(((((((((((((((((((((((((((.......))))))))))))))))))))))))))).))..)).))))	44	AGTTACCGACTGAATTACGAA	3p	18	AGTTACCGACTGAATTACGAA	3p	25	AGTTACCGACTGAATTACGAA	3p
	scaffold_64:8375:8499:-	125	-76	CACTTTTCTGTCAGTAATTCAGTCGGTAACTATCGACGGACCATTTTCCGTCCGTAATTCAGTCGGTAACTACCGACGGAAAATTTCCGTCGGTAGTTACCGACTGAATTACGAACAGAAAAGTT	.((((((((((..(((((((((((((((((((((((((((..((((((((((.(((..((....))....))).)))))))))).)))))))))))))))))))))))))))..)))))))))).		AGTTACCGACTGAATTACGAA	3p		AGTTACCGACTGAATTACGAA	3p		AGTTACCGACTGAATTACGAA	3p
	Chr19:7970685:7970769:-	85	-59.9	CAATATTCCGTCCGTAATTCAGTCGGTAACTACCGACGGAAAGTTTCCGTCGGTAGTTACCGACTGAATTACGAATGGAAAAGTT	.....((((((.((((((((((((((((((((((((((((.....)))))))))))))))))))))))))))).)))))).....					AGTTACCGACTGAATTACGAA	3p		AGTTACCGACTGAATTACGAA	3p
	Chr03:6535751:6535836:+	86	-40.5	AAACTTTTCCATCCGTAATTCAGTCGGTAACTACCAACAGACATTTTCCATCGGTAGTTACCGACTGAATTACGAACGAAAAAGTT	.(((((((.(...((((((((((((((((((((((....((.....))....))))))))))))))))))))))...).)))))))								AGTTACCGACTGAATTACGAA	3p
novel_mir_180	Chr15:2811911:2812080:+	170	-81.84	GCATTCAGATTCCAGAGTTCGCCCTGAACAGTATGTGTGGAATCTGGATATTCTATTGCTGAGAGGTTCCATGATAAGGTCTTTTTGCTGTTTGTGATTTCATGTGGATTATATAGAACTCCCAGATTCCACACATACTGTTCAGGGCGAACTCTCATAATAATGCTCAA	(((((........((((((((((((((((((((((((((((((((((...(((((..((.((((((..((.......)))))))).))....((((((((.....)))))))))))))...))))))))))))))))))))))))))))))))))......)))))....	992	CACACATACTGTTCAGGGCGA	3p	775	CACACATACTGTTCAGGGCGA	3p	413	CACACATACTGTTCAGGGCGA	3p
	Chr15:2811909:2812078:-	170	-82.21	GAGCATTATTATGAGAGTTCGCCCTGAACAGTATGTGTGGAATCTGGGAGTTCTATATAATCCACATGAAATCACAAACAGCAAAAAGACCTTATCATGGAACCTCTCAGCAATAGAATATCCAGATTCCACACATACTGTTCAGGGCGAACTCTGGAATCTGAATGCAA	..(((((....(.(((((((((((((((((((((((((((((((((((.(((((((........(((((.........................)))))((.....))....))))))).))))))))))))))))))))))))))))))))))).)......)))))..		CACACATACTGTTCAGGGCGA	3p		CACACATACTGTTCAGGGCGA	3p		CACACATACTGTTCAGGGCGA	3p
novel_mir_181	Chr15:3184981:3185239:+	259	-44.32	AAGTGTGTGTTTGGAAGTGTGATTGCGGTTATTTTTCAAAGTATTTTTTACTCAAAAATATATTAAAATAATATTTTTTATTTTTAAAAAATTATTTTTGATATCAATATATCAAAATGATTTAAAAATACTAAAAAATATCAATTTGAAGTAAAGAAAAAAACAAAAAATTTTAATTTTTTTCAAAAATATTTTTAAAATGTAAAAACAAACAGGGCTTTTTGTTGGGTGGCATGCCTCATGCTGCAAATGAGC	...(((.((((((..(((((((..((((((((((..((((((..(((((((..((((((((.(((((.(.(((((((((((((((((...((((((((.(((((....))))))))))))))))))))))...)))))))).).)))))......((((((((.............))))))))....)))))))).....)))))))........)))..)))..))))))).))).))))))).)))))).))	8	TTGGAAGTGTGATTGCGGTTA	5p
novel_mir_182	Chr15:3434015:3434201:+	187	-55.7	AGTGATATCCTATTAGTTACTATCCAGGGCCTACTTTTTAGAAAGAGACAAACACAAATAGGAAAGAGAAAAAATCCATTACCCACCAAAAGTCATAAGAATATCTTTACCTAGGATTTCTCTCTCCTTACTTGTATCTATCTATTTCTTGAAAATGGACTCCAGGAAGTAACTAATAGGATGCCAC	.(((.((((((((((((((((.(((.(((.(((.((((.(((((.(((.....((((..((((.((((((...((((.......((.....))...(((.....)))......)))))))))).))))...)))).....))).))))).)))).))).).)).))))))))))))))))))).)))	6	TGGACTCCAGGAAGTAACTAAT	3p	10	TGGACTCCAGGAAGTAACTAAT	3p	6	TGGACTCCAGGAAGTAACTAAT	3p
novel_mir_183	Chr15:4720851:4721145:+	295	-57.6	ATGCTTGATGCCTTGTTGTGTATAAAAGGCTTAAAAGACAACTTCTTTTCTTTAAGTAAGCTTGTGATAAATATACTCCACCGTAATCAGATCTTAGAGTTCTAATGTTATATTCATTTTGCTTTTCAACAGTTGCTTTAAACTCTTTAAAGTAATTAAATCTTTCTACTATAATTATTAATGAAAGTAAGGAAGTACTTATTATATCCAGTTGACTTTGGCTTTATAGGACCATACACGTCGGTGTGCACTAAC	.((((.((.((((((....(((.((((((((.....(((.((((((((.((((..(.((((..((((......(((......)))....(((.((((....)))).)))....))))...))))..)...(((((((((((.....)))))))))))..........................)))).)))))))).(((((.....((((......))))....))))).........)))....((((.....	27	CCTTGTTGTGTATAAAAGGCTT	5p	18	CCTTGTTGTGTATAAAAGGCTT	5p	14	CCTTGTTGTGTATAAAAGGCTT	5p
novel_mir_184	Chr15:6314281:6314367:+	87	-39.9	CGTGGGTCCGCCAGTGACGGTGGCGCGTGGGGAGACGCACCGCCACTGTTCAAAGGCCCAGAAACCTTCCTCAGTACTGTTCCCGCA	.(((((...(((..(((((((((((.(((.(....).))))))))))).)))..)))...((........)).........))))).	15	CCAGTGACGGTGGCGCGTGGG	5p	11	CCAGTGACGGTGGCGCGTGGG	5p
novel_mir_185	Chr15:8109444:8109701:+	258	-62.5	CGAGGAAGGAAATCGGTATCATACTTCAGAGGGACTGGACGGTACTAACATGCCTGCATTATCTCTGAATTAACGCCAGGAGATGTTCTTCATCTTCCTCCTTCAAATAAATAAAAATAAAAATTGTAGTGAAGCATCGTTCAATTGTTATCAGAAATTCAAGTAGTCACCGGTAAACAAAAACAAATATCTAATTAATTATTTATTTTGTAGTTTTTTTAGGAGTATTTTGGAGTGTGGTAGTGGTTGCTTTTC	.((((((((.(((((.(((((((((((((((..(((...((((((((..(((....)))....(((((..((((....(((((((.....)))))))...(((((....(((..........)))....)))))............)))))))))........)))).))))..................((((..((((((.......))))))...)))).))).))))))))))))))).)))))..)))))	8	TTTTGGAGTGTGGTAGTGGTT	3p
novel_mir_186	Chr15:9347945:9348156:+	212	-49.91	ATATCCTTCCCATGTGGATGGTGATTTTATTCATTCTTTTCCTTTTATGAAATTATTTGGATTGCATTTTTTGGGCAACGAACAACAAAATTTTGCTTGACTCTTTTTTGGGTTTTCTTGGTAGGAGAAAAGAACAGTTTTGATTACAAAATGCCTTCTCAAAAAATTGAAACTGGTCATGAGGACACTGTCCATGATGTGGCAATGGATTA	..(((((((((((((((((((((.((((((...((((((((.((((((.((............(((..(((((............)))))...)))..(((((......)))))...)).))))))))))))))((((((..(((...................)))..))))))...)))))).)))))))))).))).)).)).))))..	10	CATGTGGATGGTGATTTTATT	5p	14	CATGTGGATGGTGATTTTATT	5p
novel_mir_187	Chr15:10457176:10457293:+	118	-50.2	AAGAAAGGTCATCAACGATGATCGGAGTGGGTCAGACGAGCAGCCTAAAAGCAAGTGAGCCTCGACACCTTTGGACGGTTTGTGTGGCACATTCCGTTCATCGTTTATGATCTTCTTT	(((((.((((((.((((((((.(((((((.((((.((((((..((..((((...(((........)))))))))...)))))).)))).))))))).)))))))).))))))))))).	314	ATCAACGATGATCGGAGTGGG	5p	220	ATCAACGATGATCGGAGTGGG	5p
novel_mir_190	Chr15:12601747:12601861:+	115	-51.34	TGATCCAACTTTTTCTGAACTCTCTCCCTCAACTGCTATTCTAGAGCTTGTTAATCCTTGTCAAGTGTTTCCCTGTAGCAGTCGAGGCGAGGGGGTTTCGGAAAATGTTGGCTCC	.((.(((((.((((((((((((((((((((.((((((((......(((((...........)))))........)))))))).)))).))))))).))))))))).))))).)).	32	CGAGGCGAGGGGGTTTCGGAAAA	3p	15	CGAGGCGAGGGGGTTTCGGAAAA	3p	15	CGAGGCGAGGGGGTTTCGGAAAA	3p
novel_mir_191	Chr15:1505066:1505346:-	281	-101.9	GCAGCTTTCACCACCCCATCAACTCCTCTCTTTCTCTCTCTAAAACCCCCTTCTCTCCTTCTTTAAACCTCCGACTCCGCCCTTTCTTATTACCTTGTACATTGCATCCTGACAATGCTGACCCTGTTTCGGAAACAGTCCCTCCGATTTCAAATTCCAATAAAACACAAGAGGTGGTGGATGTAGTGGAGAGCAATGAGAGTGGAAGGCAGGAGGAGGAAGGGCAGGGAGGCAACTTAGTGGAGGAGAAAGAAG	...(((.(((..(((((((((.(.(((.((((((((.(((((.....((((((.((((((((.....(((.....(((((....(((((((..(((...((((((((((...............((..(((((.........)))))...)).............(((.....)))..))))))))))..))).))))))))))))))).))))))))))))))....(((....)))..)))))))))))))))	27	AGAAGGTGGTGGTGGGGTTTA	3p	11	AGAAGGTGGTGGTGGGGTTTA	3p	25	AGAAGGTGGTGGTGGGGTTTA	3p
novel_mir_192	Chr15:7276242:7276413:-	172	-53.7	GGCTTGAATAGGTTTTGGGTTTTGAGCAGTTTCCACTGCAGGAGGGTTTTTTGGTGGAAATGTCAAACTGGTGACAGAAATTACCAAGTTCTTATCTGGTGTGTTTCATTTCCCACTTTAGGTGTTTTTGTAGTTTAAGATCCTGGCAGATCTTAAGACCTTTTTTTTGGGT	.(((..((.((((((((((.((((..(((..((.((((((((((.(..(...(((((...(((((......)))))((((((((((..(....)..))))).))))).....)))))..)..).))))))))))....))..))).)))).))))))))))....))..)))	90	TCCTGGCAGATCTTAAGACCTT	3p				41	TCCTGGCAGATCTTAAGACCTT	3p
novel_mir_194	Chr16:8112510:8112603:+	94	-24.8	ATGATGCTAACTTATGTTAACAACAAATCAAGTTCCTTTCATAGCACAGGTGTCGGTTATACTATACAGTTGGCTATGAAGGATCAAGCATTTG	..((((((......(((.....)))......(.(((((.((((((.(((.(((.((.....))..))).)))))))))))))).).))))))..	9	ATACAGTTGGCTATGAAGGAT	3p
novel_mir_195	Chr16:11165389:11165461:+	73	-19.1	TACGAGCATCTCATGTCAGGGAGAAACAAAGTATATCACCTTTTGTTTTCCTATCTGACATGAAAAGGGAAAA	..........(((((((((((..((((((((.........))))))))..))..)))))))))..........	9	TCATGTCAGGGAGAAACAAAGT	5p
novel_mir_197	Chr16:12902568:12902656:+	89	-21.4	TTTGTTTGACATAATGGATTGGACTCCTTTCAAGTTAGGTGTAACATGATCTACATGTTAGGAATATCCGGATCATTGTTTTGAATTTC	...(((..(.(((((((.(((((.((((..((.((.((((........)))))).))..))))...))))).))))))).)..)))...	16	TTAGGAATATCCGGATCATTGT	3p	10	TTAGGAATATCCGGATCATTGT	3p
novel_mir_198	Chr16:13007613:13007918:+	306	-72.3	TTTTTAGGGGCTGAGATGGATTTGGGTTTTAATCTAGTGTGGTTTTAATTTTTTTTTTTTTTTTGCAAACATTTTACTGGAAGCCAACTCCGGAGACACGACATTTATGTCCAAGAAATACGACTAGAGACACGGAGTCGTCTTGAAAAAAAATTTCACTTGTACCAACTGCTCTGTTGAAAAAAAAAAAGCTTTTGATTTTTATTAATTTTTCTTTTATATATATATATATATATATATATATATATATATATA	(((((((..(((((..(((((((.(((((((...(((((.((((..((.(((((((((((...(((((........(((((.......)))))....(((((.((..(((((.((........)).).))))..)))))))..(((((.....))))).))))).((((......)))).))))))))))).))..))))..)))))......((...(((((((((((((((((((((((....))))))))))	26	CTGAGATGGATTTGGGTTTTA	5p
novel_mir_199	Chr16:6051030:6051159:-	130	-61.6	TTTTACAGGTTAAAACTTGAAATCGGTCAAACTCGGTCAAAATCGATCAAACTCGTAAAATCGGTCCGATTTTACCGATTTTAATCGAGTTTAACCGATTTTGACCGATTTCGAGTTTTAACCCGATTTG	.....(.((((((((((((((((((((((((.(((((.(((.(((((.(((.(((((((((((...)))))))).))).))).))))).))).))))).)))))))))))))))))))))))).).....	88	TAAAACTTGAAATCGGTCAAA	5p	62	TAAAACTTGAAATCGGTCAAA	5p	49	TAAAACTTGAAATCGGTCAAA	5p
novel_mir_2	Chr01:4728062:4728148:+	87	-43.9	AGGAAGGTTTCAGACGCTCGCCAGCGTTGCACCACCAAAACTTGCAAAAGTTCTGATGGTGCCACGCTGTGTGCGTCTAAAATCTCT	.(((.(((((.((((((.(((.(((((.((((((.((.(((((....))))).)).)))))).)))))))).)))))).))))))))	11	TGGTGCCACGCTGTGTGCGTC	3p	19	TGGTGCCACGCTGTGTGCGTC	3p
	scaffold_2374:173:259:+	87	-43.9	AGGAAGGTTTCAGACGCTCGCCAGCGTTGCACCACCAAAACTTGCAAAAGTTCTGATGGTGCCACGCTGTGTGCGTCTAAAATCTCT	.(((.(((((.((((((.(((.(((((.((((((.((.(((((....))))).)).)))))).)))))))).)))))).))))))))		TGGTGCCACGCTGTGTGCGTC	3p		TGGTGCCACGCTGTGTGCGTC	3p
novel_mir_200	Chr17:6550725:6550842:+	118	-19.2	TTTTGGTAAAATGTTTCTCTTGGTTTTTGAGTGAAAGTGGTGATTTGTGTTTGGAAAGAGTTTGTTCTATGAGAAGGAAAAAAAATCTTCAAAAACTGTTGTTGCATTTCATCCCAAA	.(((((..((((((..(...(((((((((((.((..(..(....)..)............(((.(((.....))).)))......)))))))))))))..)..))))))....)))))	7	CTTCAAAAACTGTTGTTGCATT	3p	7	CTTCAAAAACTGTTGTTGCATT	3p
	Chr19:6909825:6909940:+	116	-23.83	ATTGGTAAAATGTTTCTCCTAGTTTTTGAGTGAAAGTGGTGATTTGTCTTTTGAAAGAGTTGTTCTATGAGAAGGAAAAAATTTCTTCAAAAACTGTTGTTGCATTTCATCCCAAG	.((((..((((((..(...(((((((((((.((((...........((((((.(.((((...)))).).))))))......)))))))))))))))..)..))))))....)))).		CTTCAAAAACTGTTGTTGCATT	3p		CTTCAAAAACTGTTGTTGCATT	3p
novel_mir_202	Chr17:8889959:8890197:+	239	-71.8	TTTTGTCTTGTTGGATGAGGAGGGTATGGGTAGATAAATGATTTTGGCTGCTCAAGCACGCCAGCGTGACGGTGGAGCTATAATGGGTTTGAAAGACGCAAAGGAGAGGAGTCCAAGGTCATAAACGTAGGAGTTTGGAGCATTCTTGTCGTCTAACAATACTAATATAGGTATATGTATACGTATATTATCTCTCTTTGCCTGCTGCTGCTCCTTCTCTTTGTTTATTTAGGAGAAAT	.(((.(((((.((((..(((((((...((((((....((((((((((((.(((.(((.((((........))))..)))....((.(((.....))).)).....))).)).))))))))))....(((((.....((((.....((((......))))...(((((((.((((....)))).)))))))...))))...)))))..)))))).)))))))..))))..))))).))).	5	TTGGATGAGGAGGGTATGGGTAG	5p
novel_mir_203	Chr17:11259135:11259483:+	349	-88.3	GCTCTTTGTATTAAGCCATTAGTATAAATTGTAACCTTTGCTTTCTCTGTAATACAATAAAAATATATCATTCTTTTCATGGTATCAGAGCAATTAATCTAGGTATCAAAATAAAACACAAACCCTTTAGCCAACTTCCATGGGAGACGAAAACCAAGGAAGCATGTCTTCAGGAGCAAGATGGGATCATCCCAATCACCAGCTTTACCTTCACCATTCAGATCAACCTGGCGCTGTTCTTGTGCCACAACCTTT	.((((((.((((.(((((((..((((((((.(((.(((...(((..((((..............(((((((.......)))))))((((((.......(((((((((................(((..((.((.(((((.(((..........))).)))))..)).))..))).....((((((.....))).))).......................)))..)))))).(((((..((((.(..(((((...	7	AAGATTGGATTTATAGATGGCTC	3p
novel_mir_204	Chr17:13418471:13418561:+	91	-46	TTGTTGACAGAAGATAGAGAGCACAGATGATGAAATGCATGGAGCTTAATTGCATCTCACTCCTTTGTGCTCTCTAGTCTTCTGTCATCAC	.((.(((((((((((((((((((((((.(((((.(((((...........))))).))).)).)))))))))))).))))))))))).)).	277	AAGATAGAGAGCACAGATGAT	5p
novel_mir_205	Chr17:14318300:14318383:+	84	-25	CGAGGAGGTCCTTGAAGGGCTTCAACCTCATTCAAATCTGAAGAAGTTGATGATATGGGGATATGGAGGTTCAAGATTTCCTAA	..((((((((.(((((...(((((.(((((((((...((.....))....))).))))))...))))).)))))))))))))..	6	TATGGGGATATGGAGGTTCAA	3p
	Chr17:14661354:14661437:+	84	-25	CGAGGAGGTCCTTGAAGGGCTTCAACCTCATTCAAATCTGAAGAAGTTGATGATATGGGGATATGGAGGTTCAAGATTTCCTAA	..((((((((.(((((...(((((.(((((((((...((.....))....))).))))))...))))).)))))))))))))..		TATGGGGATATGGAGGTTCAA	3p
	scaffold_128:90299:90382:-	84	-24.4	CGAGGAGGTCCTTGAAGGGCTTCAACCTCATTCAAATCTGAAGAAGTTGAAGATATGGGGATATGGAGGTTCAAGATTTCCTAA	..((((((((.(((((...(((((.((((((((((.((....))..))))....))))))...))))).)))))))))))))..		TATGGGGATATGGAGGTTCAA	3p
novel_mir_206	Chr17:15536084:15536225:+	142	-75.6	TATATACCGACGGAATATTTTCGTCGGTAATTCCGTCGGTATATTCCGACGGAAATATTCCGTCTGTATATACCGACCGATTTGGAGACGGAATTATGTCCGTCGGTAATCATTACCGACGGAATATTTCCGTCGGTAATTC	....(((((((((((((.(((((((..(((.((.((((((((((.(.((((((.....)))))).).)))))))))).)).)))..))))))).))).))))))))))...((((((((((((.....))))))))))))..	184	CGGAATATTTTCGTCGGTAAT	5p	161	CGGAATATTTTCGTCGGTAAT	5p
novel_mir_207	Chr17:331712:331959:-	248	-91.01	TTCTGTTCTTGGATTTTGTTCTGCCTTATATTAATGAAGCATGTAAGACAAGCAATGGGATTGGAAAGAAGACATGTAAAGGGAGACTGATCACTCCTGAGCAACCTTCACTACTTGCTTGCCTACATTTCGGCCGCTGAATAGGCCTATCAATGCAGCAGGGCCACTCTCGAGTCCTTCAGTTATGTCTTCCACATAAACAATCTTCCCTTCTTTAATACAAGGCAGAACAAAATCCAAGAACTTGG	....(((((((((((((((((((((((.((((((.((((.(((((((((((((...((((((.((..((((...(((...(((((........)))))..)))..))))....((((((.((.........((((........)))).......)))))))).......)).))))))...))).))))))..))))............)))).)))))).)))))))))))))))))))))))....	358	ATACAAGGCAGAACAAAATCC	3p	431	ATACAAGGCAGAACAAAATCC	3p
novel_mir_208	Chr17:8550618:8550704:-	87	-20.2	TTAGAAAAAACAAGAGCAATGTTGAAGGCTGTAGGTCTAGGAAAGCCATTCAGGGCAGAAGCATTTAATACTGCTTGTTATATGATA	........((((..((((.(((((((.(((....((((.(((......))).))))...))).))))))).))))))))........	22	CAAGAGCAATGTTGAAGGCTG	5p	22	CAAGAGCAATGTTGAAGGCTG	5p	26	CAAGAGCAATGTTGAAGGCTG	5p
	scaffold_723:13277:13363:+	87	-20.2	TTAGAAAAAACAAGAGCAATGTTGAAGGCTGTAGGTCTAGGAAAGCCATTCAGGGCAGAAGCATTTAATACTGCTTGTTATATGATA	........((((..((((.(((((((.(((....((((.(((......))).))))...))).))))))).))))))))........		CAAGAGCAATGTTGAAGGCTG	5p		CAAGAGCAATGTTGAAGGCTG	5p		CAAGAGCAATGTTGAAGGCTG	5p
novel_mir_209	Chr17:11451575:11451747:-	173	-53.8	TCCTGTACATGCCAGTATCTCCTGTGCTGCCGATATCTTGCCCCCCAACATTCAGTCGATAAACTGTCTCAAGCGCAGTTGTGTTATCCAGAAAGGTGTGGACATCGGGGCCCACATAGGTCAGTGGATTATCATGGCCACGAGCATAGAAGCTGTCTGGCATGGAAACAATT	...(((.((((((((((.((.((((((((((((((....(((((.......((....)).....(((((...((((..((.((.....)).))..)))))))))..)))))((((........))))..))))..)))....))))))).)).)).))))))))...)))...	6	AGCATAGAAGCTGTCTGGCAT	3p
	Chr17:11589384:11589556:-	173	-53.8	TCCTGTACATGCCAGTATCTCCTGTGCTGCCGATATCTTGCCCCCCAACATTCAGTCGATAAACTGTCTCAAGCGCAGTTGTGTTATCCAGAAAGGTGTGGACATCGGGGCCCACATAGGTCAGTGGATTATCATGGCCACGAGCATAGAAGCTGTCTGGCATGGAAACAATT	...(((.((((((((((.((.((((((((((((((....(((((.......((....)).....(((((...((((..((.((.....)).))..)))))))))..)))))((((........))))..))))..)))....))))))).)).)).))))))))...)))...		AGCATAGAAGCTGTCTGGCAT	3p
novel_mir_210	Chr17:12390553:12390808:-	256	-69.4	TGAGATACACGCAAACTAGCCCGGACACCCACGTTAACTAAAAAAGAAAAAGAAATAGAATGATACATTTATTATACACTAACTTAAGCTAAAAATTGTTCTCTAATGCAAGTTCATCATGATTTTCATATATACCATTTTTTTTCTATTAATTTGGATAAAAATTGAATTATGAATATCATGTTAAAAAATTAAACCGAAAATAAATAGTTTTTTTATTAACATGGGTGTTCGGGTCAGTTTGCATGCACCTCA	((((...((.(((((((..((((((((((((.(((((.((((((((.....(((...(.((((((....)))))).)..................((((........)))).)))..((((((.((((((.....((.(((((.((((......)))).))))).))...)))))).))))))...........................))))))))))))).))))))))))))..))))))).))...))))	8	GCAAACTAGCCCGGACACCCA	5p
novel_mir_211	Chr17:13910591:13910689:-	99	-31.76	TTTGGTAGCATCAAGTTCATCATCCAATTTGGAAATTTTATGGGGGAAGTGGCAGCTTCCTCAACTTCTTCAGATTTGAATGAGGTTGAAGCCTATCAA	.((((((((.((((.(((((..((.((((((((.........((((((((....))))))))......)))))))).))))))).)))).).)))))))	27	TTCAGATTTGAATGAGGTTGA	3p	16	TTCAGATTTGAATGAGGTTGA	3p	14	TTCAGATTTGAATGAGGTTGA	3p
	Chr17:13919773:13919925:-	153	-36.35	ATGGTGGAAGTTGTTCACAGTTGTAACAGTCTCTTAGCTTCAACTCCACTAGATTTGGTAGCATCAAGTTCATCATCCAATTTGGAAATCTTGAACCTCCATATTCATCTATTCTCAACGTCTTCAGATTTGAATGAGGTTGAAGCCTATCAA	.(((((((.((((.....(((((...........))))).)))))))))))...((((((((.((((.(((((..((.((((((((.((.((((....................)))).)).)))))))).))))))).)))).).)))))))		TTCAGATTTGAATGAGGTTGA	3p					TTCAGATTTGAATGAGGTTGA	3p
novel_mir_212	Chr17:14313250:14313599:-	350	-127	TGTACTCTTAATACTGTGTGCATCTCCTCCTTCTACAGTGGTTCTGCTTTTCAGGTTGGAAATCCGACGGTGAGCAACCTGTCAGTGAATGATCAGGGTTGAACTGTAGGACTTCTAGTTTGGGTGGCAAATTAGGAAAAACATTCTAAGAGGGTCAAAATTCAAAATTTTTATTATTAAAACTAAAAATCTAATTTGTTAGAGGAGAAGGCTAGAAAAAAAATTACTTGCAAGAGCCGTGGCCCTGCCAGCCCC	.(((.(((((((((.(((((((((((((((((((((.....(((((......(..((((((.(((.(((((...((((((((((.....))))..)))))).))))).))).))))))..)(((((((...((((((......)))))).(((((((...(((.....(((((....))))).......(((((....))))).)))..((((.....((.......)).....)))).))))))))))).))).	33	AAGGAGGAGATGCACACTGTA	3p
	Chr17:14326126:14326485:-	360	-111.4	AAACACTTAGTCAAACGGACCCTACACTGTGTGCATCTCCTCCTACAGTGGTTCTGCTTTTCAGGTTGGAAATCCGACGGTGAGCAACCTGTCAGTGAATGATCAGGGTTGAACTGTAGGACTTCTAGCTTGGGTGGCAAATTAGGAAAAACATTCTAAGAGGTTCAAAATTCAAAATTTTTATTATTAAAACTAAAAATCTAATTTGTTAGAGGAGAAGGCTAGAAAAAAAATTACTTGCAAGAGCCGTGGCCC	.....(((((((.....)))..((((..((((((((((((((((...(((.((((((((((((((((((((.(((.(((((...((((((((((.....))))..)))))).))))).))).))))))))))..((((((((((((.............(((........))).....(((((....))))).......)))))))))))).....)))))).)))).........((.(((.(.((....))).		AAGGAGGAGATGCACACTGTA	3p
novel_mir_213	Chr18:268032:268237:+	206	-57.2	CCCTTGGCTAACACTATGGTCACTTGCTTTTTATATATATTCTCCACCTCTATGTATATTCGTCATCATTTTCTTTCCGGTCTATAAATATACACGGTGTTTTCAGTTTACAAGGGCATTCCAAATATATAAAGAAAAGATCGAGAGGACGAATGTTTGCCTTGGGGGCTTGCATGAAGAGGTAGAGAGTGTGATTCAGCCAAGGA	.((((((((........(((.....))).......(((((((((.(((((((((((((((((((.((.(((((((((((((.((....)).)).)))................((.....))........))))))))....))...)))))))))..(((.....)))..))))..)))))).)))))))))....)))))))).	111	TGAAGAGGTAGAGAGTGTGATT	3p	108	TGAAGAGGTAGAGAGTGTGATT	3p	51	TGAAGAGGTAGAGAGTGTGATT	3p
novel_mir_214	Chr18:3517650:3517928:+	279	-66.21	GCCATCTAAATCTTCTTGTAGATTAGGTTCAACTTTACGAGTTGGATTATAATCCCATGATGCACATCACTACCCAAGAGGTGATGATGAAACACTAATCTATCAATGTTAAAAGCAATGCATTATGATCGATATACATGTATACTTGAGAAATATAGGTCCTCTTTTCTTCATGGAGTCTTCCTTTTCTCAAAGTTTGAGTCTTGGTAGTAAACTTCAATGGCCTTTTCGCTTTTGCTTACCCGAGCCACATTT	(((........((((((((((.(((((.((((.....(((...((((....))))((((((((.(((((.((((.....)))).))))).................(((.....)))..)))))))).)))......((((....((((((((...(((..((((.........))))....))))))))))).........(((((.((((((.......(((......)))))))))...)))))..)))).)	9	TCTTCTTGTAGATTAGGTTCA	5p				7	TCTTCTTGTAGATTAGGTTCA	5p
novel_mir_215	Chr18:13121451:13121671:+	221	-60.5	TCTTTAAAAAACAACTATTACAATGCTTCCAAACACCCTCGAAATCAGCTATTATGAGCAGCCTACCACTTCACTAACAAGTAGACTAGTGTTAGTTTTTTGGTTTTTAAAGTATCCTTACATTGGTCATAACTTGATAATTCAACATGATTGAATTAGAAAGTCCTTACAATTGCGTATGTGAGTGTGTTTGGAATTGTAGTAGTGGTTATGGTTTAAAG	.(((((((.(((.(((((((((((...(((((((((.((((......((...(((((.(((...((((....(((((((((....))..)))))))....)))).......(((....))).))).)))))((((..((((((((.....))))))))..))))..........)).....)))).)))))))))))))))))))).)))....)))))))	10	TTGGAATTGTAGTAGTGGTTA	3p
novel_mir_216	Chr18:15661454:15661545:+	92	-34.1	GGAAAGGAAGTGGGATGCTTGAGGAAGTTGGAAACTTTGGAATGCCATTTTGAAGGTTGCTCTGACTTTGTGGAGTATCTCAATTCTCGAGA	.....((((.((((((((((.(.(((((..((((((((.(((......))).))))))..))..))))).).)))))))))).)))).....	15	TGGGATGCTTGAGGAAGTTGG	5p	12	TGGGATGCTTGAGGAAGTTGG	5p	20	TGGGATGCTTGAGGAAGTTGG	5p
	scaffold_25:352365:352455:-	91	-33.5	GGAAAGGATGTGGGATGCTTGAGGAAGTTGGAAACTTTGGAATGCCATTTTGAAGGTTGCTCTGACTTTGTGGAGTATCTCAATTCTCAAG	....(((((.((((((((((.(.(((((..((((((((.(((......))).))))))..))..))))).).)))))))))))))))....		TGGGATGCTTGAGGAAGTTGG	5p		TGGGATGCTTGAGGAAGTTGG	5p		TGGGATGCTTGAGGAAGTTGG	5p
	scaffold_42:160649:160748:+	100	-25.3	GGTAAGGAAGTGGGATGCTTGAGGAAGTTGGAAAGTTTGGAATGCCATTTTGAAGGTTACTCAGACTACGTGGAGTATCTCAACTCTCGGGATGAAACCA	.....(((..((((((((((.(.(.((((.((((.(((.(((......))).))).))..)).)))).).).))))))))))..))).((.......)).		TGGGATGCTTGAGGAAGTTGG	5p		TGGGATGCTTGAGGAAGTTGG	5p		TGGGATGCTTGAGGAAGTTGG	5p
novel_mir_217	Chr18:1567767:1567907:-	141	-18.1	AAAAAACCAATTAAACTGAGAAAACCGGAAAAATAATAACTGAAAAAACCAAACCGTGAAAAAAACCGATTAAAATTTTAAAAAAACCGACCAGTTCAATTTGATTTGAACTAATTTCGGTTCTTTTTTAATAAAATTAAT	.........((((((..((((..(((((((.......................(.((.......)).)........................(((((((......)))))))..))))))))))).)))))).........	18	TTAAACTGAGAAAACCGGAAA	5p
novel_mir_219	Chr18:3457981:3458078:-	98	-63.7	TTCGGAAACTTTTTCGTCCGTAATTCAGTCGGTAAAATACCGACGGAAAATTTCCGTTAGTATTTACCGACTGAATTATGGACGGAAAAGTTTTCGTC	..((((((((((((((((((((((((((((((((((.(((..(((((.....)))))..)))))))))))))))))))))))))))))))))))))..	12	CGACTGAATTATGGACGGAAA	3p
	scaffold_37:336222:336331:+	110	-55.7	GTCGGTAATTTGAGGTCGAAATTACCGACGAACACTTTTCCGTCCGTACTTCAGTCGGTAACTACCGACGGAAAGTTTCCGACTGAATTATGGACGGAAAAGTTTCCGAA	(((((((((((.......)))))))))))....(((((((((((((((.(((((((((.((((.((...))..)))).))))))))).))))))))))))))).......		CGACTGAATTATGGACGGAAA	3p
novel_mir_22	Chr01:22494554:22494674:-	121	-21.5	AGTATTACATCTAACGGTTAGGATATTTTTGGTATTTTTCAAATTTTTTTTAATAAAAATCAATATCTTACTCTCGTGAAGAAAAACTAAAAAAAACCTGAATAGTCGAGGATGTGTAATC	.....(((((((.((..(((((...((((((((..(((((..((((((......)))))).......((((....)))).)))))))))))))...)))))...))...))))))).....	12	CTAACGGTTAGGATATTTTTGG	5p				12	CTAACGGTTAGGATATTTTTGG	5p
novel_mir_220	Chr18:10754794:10754889:-	96	-21.4	GGATGGGTAAAACAACACTTGTTCAACTGGTCTTCAATGAAGAAAGTGTCAAACAGCAATTCAGTTTGAGGATCTGGGTGTGTGTATCTACTGATT	.(((.((((.....((((.((..((...(((((((((((((.....(((......))).))))..)))))))))))..)).))))...)))).)))	250	TTGAGGATCTGGGTGTGTGTA	3p
	scaffold_128:91926:92171:-	246	-62.1	TAGCAGCTGATACCTACGATGGGCGGCTTACCAGCTCACTCGTGAATGAATCAGAAATTTACGGAAGAGGCAAGGAGAAAGAAGAACTAGTCAACATCCTGCTCGCTAATGCAGACGATCTCCCTATTTATGCTATATGGGGAATGGGGGGCCTCGGCAAAACAACACTTGCTCAATTAGTCTTCAACGAAGAAAGGGTTACACAACAATTCAGTTTGAGGATCTGGGTGTGTGTATCTACTGATT	((((..(((((.(.((((((((((((....)).))))).)))))...).))))).......(....).((((.(((....((........))....))))))).))))...(((.(((.((((((((((...((....)).))))))))))..)))........((((.((((((....((((((((((((.....(......).....))).).)))))))).)))))).)))).....)))...		TTGAGGATCTGGGTGTGTGTA	3p	235	TTGAGGATCTGGGTGTGTGTA	3p
	scaffold_186:2798:2893:+	96	-22.1	GGATGGGTAAAACAACACTTGTTCAACTGGTCTTCAATGAAGAAAGTGTTAAACAGCAATTCGGTTTGAGGATCTGGGTGTGTGTATCTACTGATT	.(((.((((.....((((.((..((...(((((((((....(((..((((....)))).)))...)))))))))))..)).))))...)))).)))		TTGAGGATCTGGGTGTGTGTA	3p		TTGAGGATCTGGGTGTGTGTA	3p	130	TTGAGGATCTGGGTGTGTGTA	3p
	scaffold_186:17702:17959:+	258	-64.6	GGGCTGTGGAGATGGAAGCAGATAGTTTTGTTCAGCGTCGGACTTGGTCTTCGGTGAATGAATCAGAAATTTATGGAAGAGGCAAGGAGAAAGAGGAACTAGTCAGCATCCTGCTCGATAATGCAGACAATCTCCCTATTTATGCTATATGGGGGATGGGGGGGCTGGGTAAAACAACACTTGTTCAACTGGTCTACAATGAAGAAAGGGTTAAACAACAATTCAGTTTGAGGATCTGGGTGTGTGTATCTACTG	.....(((((..............((((((..((((.((...((((.(((((.((((((.........)))))).)))))..))))........................((((........))))...((((((((((.......))).)))))))...)).))))..)))))).((((.((..((...(((((.(((((((.....(......).....))))..))).)))))))..)).)))).)))))..		TTGAGGATCTGGGTGTGTGTA	3p		TTGAGGATCTGGGTGTGTGTA	3p
novel_mir_222	Chr18:15149207:15149526:-	320	-57	AGACTTTCACTTGAGGGTGTGTGTTAGAGAATAATATAAAATCATATATCGAAACCTCACCTAACAGTTTAAGCTTTTAGGTTAAATTGGTTCTTTGACAAAGTAAACATATTCATCCAAAGCATCATACAGAACATACAACCATCACAGTATTCAATCACCTAAGTTATTGCTCTCTTTGTTATGCTGTCATTTTCTTCTATAATTTATTAACTTAAATATTAAAGGATCTTTATTTTATAGAGAACTTATTTT	((((....((((((.((((..(((.(((((...(((((......))))).(((((((.((((((.(((....))).)))))).......((((.(((.((((((((..............(((((.(((.(((..((((..........)))).((((.((....)).))))...))).))).)))))......((((.((((((..((....(((........)))......))..)))))))))).)))))))	11	TTGAGGGTGTGTGTTAGAGAA	5p	20	TTGAGGGTGTGTGTTAGAGAA	5p
novel_mir_224	Chr19:9891614:9891745:+	132	-53.7	CCATTATCCTAGTGTGGTAGATATGTGAGGACTTGTCTCCACTTCCTAAAAATCGCATTTGTCTCCAAATAAGAGATTGTTAGGTAGTGGAGATAAAAATCCTCACATGCCAAACATACTAACGTAATAGGC	(((((((..(((((((...(.((((((((((.(((((((((((.(((((.((((..(((((....)))))....)))).))))).)))))))))))...)))))))))).)...)))))))..))))).)).	151	AGTGTGGTAGATATGTGAGGA	5p
novel_mir_225	Chr19:10331377:10331476:+	100	-19.1	TCAGACCGGTTCCCTACTATTTCGACCATTCTGGATCGATCTACAGTGTCCATTTTGTGAAATTCAATTCCCAGAAGGTGATATAGTCATTCCAAGAGCA	.......((......(((((.((.(((.((((((((.((..(((((........)))))....)).))..))))))))))).)))))....)).......	14	TCCCAGAAGGTGATATAGTCAT	3p
novel_mir_226	Chr19:15851607:15851686:+	80	-40	CTGGGGTCTAGCGCTTAGACCTAGGACTTTTGGGTTTGATGGTAGGACCCAAGGCTCTTGGATCTGGTGTCCGGCCCCAA	.(((((((..(((((.(((.((((((.((((((((((.......)))))))))).)))))).))))))))..))))))).	5	CAAGGCTCTTGGATCTGGTGT	3p
novel_mir_227	Chr19:2349348:2349469:-	122	-24	TAGCAACAAGATTCTGCAATCTATTAATGCTGAAATCTCGAGACACAGTCACCCAGTATACACTATGAGAAACGTCTCTTCTTTCTAGAAGCTCATTATGGATATGTTGTAGTATTGTCGTT	.(((.((((....(((((((.((((.(((.(((..((((..(((...)))....(((....)))..)))).......(((((....))))).))).))).)))).)))))))..)))).)))	9	CTCATTATGGATATGTTGTAG	3p
novel_mir_228	Chr19:13788691:13788808:-	118	-52.91	CCAGACCCATGTTATTTGGGTCTGACAACTGTTCCAGGCCCAAGATACTTAGGTCGGACACCCATGCTAGGACCAAGCTTATTGGGTCTGGAAATAGCTGTCAGACCCAAGGCTCTTA	..(((.((.......((((((((((((.(((((((((((((((....(((.((((((.((....))))..)))))))....)))))))))).))))).)))))))))))))).)))..	73	TCTGGAAATAGCTGTCAGACCC	3p				8	TCTGGAAATAGCTGTCAGACCC	3p
novel_mir_229	Chr19:15292683:15293047:-	365	-64.74	TTTGAGAATAGAGAAAATGGACGTGATAATAGTTTAATTCATATGAAATTACCAAAAACTCCACATAAACAAACTGAAACCCTACCCAACACTCTTTTGTCCCTATAAAAGGACGTGATAAGCAAAGTAAGCAGGCGGCTGTCATCTCCAAAGTTCCCATCCTCTAATTCATCCATCTCTTCAACTATTACTCTCCTGGTATGGTGTAACTGTAATCTATTTTATATTTTCATTTTTCTAGTATCACAATTAGTG	.(((.((((((((.(.(((..((((((....((((.((((..((((((((.............(((.((((((..((......................(((((......(((.((((((.((...((......)).)))))))).)))............................(((((.((((........((((...((((.((.(((((......))))).)).))))...)))).........)))).	37	AACATTACGAATATATATTCTA	3p
novel_mir_23	Chr01:22777947:22778033:-	87	-26.7	AGTGTCTAGGCTGCAGGACAGATTTCGACTTCTCTTTTGTTGCTACAATTTGAACTTGAAAACGGCTGTTTTGAATCTTAGACTCTT	((.(((((((...((((((((.((((((.(((....((((....))))...))).))))))....))))))))...))))))).)).	136	CTGCAGGACAGATTTCGACTT	5p
novel_mir_230	scaffold_145:54548:54644:+	97	-24.22	CTTCCAGAGATTAGAATTTGTAGAAGTGTGGCATTGTGGGGATATCTGTACTCTTTTTCCAGCAAAAGTTCTGCAAGTTTTGAAAAATTTAAGGAGT	.((((..((((((((((((((((((.(...((....(((..(.............)..)))))...).)))))))))))))))....)))..)))).	31	TTAGAATTTGTAGAAGTGTGG	5p	17	TTAGAATTTGTAGAAGTGTGG	5p	14	TTAGAATTTGTAGAAGTGTGG	5p
novel_mir_231	scaffold_162:35182:35271:+	90	-29.6	ATATGTATACTAAATTGATCCACATGAGAATTTCATATAGAGAGATTACCTATGTCTATAGAAAGGCTCATGTGACGGTTGTGTATATGA	.(((((((((..(((((...((((((((..((((.((((((.(.........).))))))))))..)))))))).)))))))))))))).	10	ATAGAAAGGCTCATGTGACGGTT	3p	16	ATAGAAAGGCTCATGTGACGGTT	3p
novel_mir_232	scaffold_179:75097:75208:-	112	-54.9	AAAAAACCTATTCAGCGAACAGTGGAGGCATGCCTCCATTGTTTTCAAAAAAAACAAAAACTGTTCAGTGAACAGTAGAGGCATGCTCCATTGTTCACTGAATAGTAGCATG	.......((((((((.(((((((((((.((((((((..(((((((.....)))))))..(((((((...))))))).))))))))))))))))))).)))))))).......	13	TTCAGCGAACAGTGGAGGCAT	5p
novel_mir_233	scaffold_23:342206:342306:+	101	-18.7	CTTTTTTTTTTTTGGAATGGAATATTTACGGAGTCCCCATAAATAGGTAAATAGGATCAAACCTTATTCCATGGTATTTCAAGTCTCCGAGAGGGCTTAAT	......((((((((((.(((((((((...(((((..((.......)).....(((......))).)))))..)))))))))....))))))))))......	6	TTTGGAATGGAATATTTACGG	5p
novel_mir_234	scaffold_24:149561:149670:+	110	-45.6	GTGAAGGCAGCTGGCGGCTGGCGGCATACAGCTGGTTGCTGGTGGCTGGGCGGTTGTAAGTGGTGGCTGGGCGGTGATAGCTGGTGGCTGCAAGTGGTGGTTTCCTTCCT	..(((((.(((((.(.(((.(((((...((((((.(..((....(((.(((.(..(....)..).))).)))))..)))))))...))))).))).)))))).)))))..	28	GCTGGTGGCTGCAAGTGGTGG	3p
novel_mir_235	scaffold_283:26428:26565:-	138	-25.2	ACTACGGTTACTTGTTATCAAGGATTGCTGATACCGTCTAAAATTAAAAATACTCTCGAGTAAAGATAGTATTGTGTTCATGCTAATACCAGTGACCAACTCTTATGTAGCTTCCTAGATAGTTTAATTAGCCAAAAA	.....(((((.((((((((.((((..((((..................((((((.((.......)).)))))).((.((((..........)))).)).........)))).)))).)))))..))).))))).....	160	CTTGTTATCAAGGATTGCTGAT	5p	137	CTTGTTATCAAGGATTGCTGAT	5p	105	CTTGTTATCAAGGATTGCTGAT	5p
novel_mir_236	scaffold_31:301727:301833:+	107	-55.6	ACGGACACTTTTCCGTCCGTAATTCAGTCAGTAACTACCGACGGAATATTTTACGTCCGTAATTCAGTCGGCAACTACCGACTGAATTACGGATGGAAAAGTTTCTG	.((((.(((((((((((((((((((((((.(((....(((((.((((....(((....))))))).)))))....))).))))))))))))))))))))))).))))	12	ACCGACTGAATTACGGATGGA	3p	11	ACCGACTGAATTACGGATGGA	3p	19	ACCGACTGAATTACGGATGGA	3p
	Chr02:17755414:17755506:+	93	-69.6	CAGAAACTTTTCCGTCCGTAATTCAGTCGGTAACTACCGATGGAAACTTTCCGTCGGTAATTACCGACTGAATTACGGATGGAAAAGTTTCCG	..(((((((((((((((((((((((((((((((.((((((((((.....)))))))))).)))))))))))))))))))))))))))))))..					ACCGACTGAATTACGGATGGA	3p		ACCGACTGAATTACGGATGGA	3p
	Chr01:21587841:21587933:+	93	-70	CAGAAACTTTTCCGTTCGTAATTCAGTCGGTAAATACCGACGGAAAATTTCCGTCGGTATTTACCGACTGAATTACGGATGGAAAAGTTTTCA	..((((((((((((((((((((((((((((((((((((((((((.....))))))))))))))))))))))))))))))))))))))))))..					ACCGACTGAATTACGGATGGA	3p		ACCGACTGAATTACGGATGGA	3p
	Chr05:16523701:16523795:+	95	-65	TCGGAAACTTTTTCGTCCGTAATTCAGTCGGTAAAATACCGACGAAAAATTTCCGTCGGTATTTACCGACTGAATTACGGATGGAAAAGTTTTCG	.((((((((((((((((((((((((((((((((((.((((((((.........))))))))))))))))))))))))))))))))))))))))))					ACCGACTGAATTACGGATGGA	3p		ACCGACTGAATTACGGATGGA	3p
	Chr04:18982289:18982382:-	94	-71.4	ACGGAAACTTTTCCGTTCGTAATTCAGTCGGTAACTACCGACGGACAATTTCTGTCGGTACTTACCGACTGAATTACGGATGGAAAAGTTTCCG	.(((((((((((((((((((((((((((((((((.((((((((((.....)))))))))).)))))))))))))))))))))))))))))))))								ACCGACTGAATTACGGATGGA	3p
	Chr14:1192431:1192524:+	94	-71.4	ACGGAAACTTTTCCGTTCGTAATTCAGTCGGTAACTACCGACGGACAATTTCTGTCGGTACTTACCGACTGAATTACGGATGGAAAAGTTTCCG	.(((((((((((((((((((((((((((((((((.((((((((((.....)))))))))).)))))))))))))))))))))))))))))))))								ACCGACTGAATTACGGATGGA	3p
novel_mir_237	scaffold_31:123137:123496:-	360	-108.14	GCTGAAGCCGCGGTGGAGATGAGCTTGCTGGCGGTGTTGAGGCGGAGGAATGGATAGATCGGTGGGTGTCGGTGCTGGTGTTGTTGCTGAGGGAAGGAAATGCTGGAGGCGGCTGTTCATGGTGGTTGATAGGGCGACCGTGGGTTTGTGGCCGATTGAAGAGAAGCTAGGAGTCGCCGGGTTTGTGAGGGTGGCGATTGTTGTTGGGGTTGTCTAGGGTGAGAGAACAACTGAGGGGGGCGGCGTTCTGGTTTG	(((..((((((((..(((((((((((.((..(..(.((..(((.(..(..((.((...(((((.(((.((....(..(((((....((......))..)))))..).(((.((.(..((((((.(((.....))).))))))..)..)).)))........(.(((((((((((((((...........((..((....))..))..((((((((........)).))))))......)))))).))))))))).	10	CGGTGGAGATGAGCTTGCTGG	5p
novel_mir_238	scaffold_36:248750:248951:-	202	-32.61	GTTTTCTTTTATTTAATATATGTGGTACCAACTTGGAGTTTTTTGTGATTCTAGCATAGTAAAAAAAAATTGACAAAATAACATGGTGTAAAAACTATTTAAGAAAATAACACAATTTAGAGAGTTATGTTATTTGTGTCATTTGCAACCCTCTCAAATTATAAAATTATTGGACACAAGATTCAATAAAGAAAGAGAAAAG	.((((((((.(((.(((...((((...((((.((((((((......))))))))....(((((.......(((((.......(((((......)))))......((((((((.(((((...))))).)))))))).)))))))))).......................)))).))))..))).))))))))))).......	5	TGGACACAAGATTCAATAAAGA	3p
novel_mir_239	scaffold_45:110245:110372:-	128	-70.2	GCGGGCACGTCACGCCACGAGGTCGGGGATGGCGAGGAGAGCCAACGCATGGGCGCGCGCACGACAATTTAATGACACGCCCACGCCAGCGTAGAGCTCTCCTTGCAATCCCCGAGCTCGGCGGTCCG	.(((((......((((..(((.((((((((.((((((((((((.((((...((((.(.((....((......))....)).).)))).)))).).))))))))))).)))))))).))))))))))))	52	TCTCCTTGCAATCCCCGAGCT	3p	52	TCTCCTTGCAATCCCCGAGCT	3p	40	TCTCCTTGCAATCCCCGAGCT	3p
novel_mir_24	scaffold_168:150971:151172:-	202	-34.04	TGTTTAGCATTGTGGTTGCAGGTGCTTTTCAAATAACTTTTCGTGCCAAAATGCATGCCAATGATGTTTTTTCATTTTTTAAAAATCATTTTTGACATCAGCACATCAAAACGATCCAAAACATACAAACCATATTAAATTTTAGTAAAACAAAAAAAAAACAAAATATTTAAGAACACAGCCGCAGCCGCGTTCCCAAACG	.((((.(...(((((((((.(((..((((.(((((.....((((.......((((((.(((.((((.(((((........))))).)))).))).)))..))).......))))..................(((((.....)))))...................))))).))))....))))))))))))...).)))).	14	TGTGGTTGCAGGTGCTTTTCA	5p
	Chr01:30828634:30828833:-	200	-41	TGTTTTACAGTGTGGTTGCAGGTGCTTTTCAAATAACTTTTCGTGCCAAAATGCATGTCAATGATGTTTTTTCATTTTTTAAAAATTATTTTTGACATCAACACATCAAAACGATCCAAAACGTACAAACCATATTAAATTTTAGTAAAAAAAAAAATTTAAATTTTTTAGGAACGCAGCCGCAACCGCGTTCCCAAACG	.((((.....(((((((((.(.(((.((((............((((.....((.(((((((.((((.(((((........))))).)))).)))))))))....(((.....))).......))))........(((((((((..........)))))))))........)))).))).).))))))))).....)))).		TGTGGTTGCAGGTGCTTTTCA	5p
	Chr03:10728424:10728619:-	196	-33.3	TTTTTGACAGTGTGGTTGCAGGTGCTTTTCAAATAACTTTTCGTGCCAAAATACATGCCAATGATATTTTTTCATTTTTTAAAAATCATTTTTGACATCAGCACATCAAAACGATCCAAAACGTACAAACTATATTAAATTTTAATAAAAAAAATTAAATTTTTTAGAAACACAGCCGCAGCCGCGTTCTCAAACA	..(((((.(((((((((((.(((...((((............((((.(((((((((....))).))))))...............(((....))).....))))......(((........)))..........................................))))....)))))))))))))).)))))..				14	TGTGGTTGCAGGTGCTTTTCA	5p
novel_mir_240	scaffold_465:40905:41002:-	98	-41.1	CGTTGGTGATTGTACCTAATGCATCAATCAGCAACGGAGAATTCGTTGCTGATTCACAAAACTAGCAACGGATTTTTCGTTGCTGCGAAATCAGCAAC	.((((.((((((((.....)))......(((((((((((((((((((((((...........)))))))))))))))))))))))...))))).))))	5	AACGGATTTTTCGTTGCTGCGA	3p
novel_mir_241	scaffold_608:9334:9603:+	270	-103.92	GATGACACACACTTGTGTAGGAGGGATGAAATGACCGTGACTGATAATCCATGCCACGTGCTTAAGGAGACGTTCTTAAAATGAAAGTAATTGGCATACCTACTACTAACTACTGTTGGTATACTAGCTAGTTACTTTCATAATATGTCTTTTACTATAAACTCTATTTGTCGATTCATGAAGGCCTCTATTACCATTCATCTCAAGGCTGCTAAGGGATTATATATTAGTCATGGTCTTTTCATCTCTTCTACA	..((((((.((.(((((((((((((((((((.((((((((((((((((((..((..........(((((((((.......(((((((((((((((........(((((((....))))))).....)))))))))))))))...)))))))))................(((.....(((((((.........)).))))).....))).))....))))....)))))))))))))).))))))))))))))))	817	ACTTGTGTAGGAGGGATGAAA	5p	856	ACTTGTGTAGGAGGGATGAAA	5p	60	ACTTGTGTAGGAGGGATGAAA	5p
novel_mir_242	scaffold_65:83297:83468:-	172	-44.8	GCTGTAAAACTTGAATTTAGGTCTGGTTTATACGGATAGAAAGCTAAGATATAGGCCTAAAACTTTCATGAAGAGTCCAAGATTCAAAAGGACCGTTTTCAAGTTCAAATTGTAGCAACAATAGAGTAGTCGGAATCTGTCCTACAGGCCAGACACAGTTTAGTGTTCAGCC	((((....(((.(((((...(((((((((.((.(((((((..(((........))).....((((((.((((((((((...........))))..)))))).......(((((....))))).))).))).....))))))))).)))))))))..))))))))...)))).	7	TTGAATTTAGGTCTGGTTTAT	5p
novel_mir_243	scaffold_73:98912:99197:+	286	-113.75	TGGGGGGAGCTGGGTCTCGGCTGTTCAGCCGACTACTCTGGTGAGAGAGAGGGAAGATCGGCTGACAAGGAAAAGAGATCGGCTGCTGGCGGTGGAATCCGTTCGTTGTAGGCTGAGGGGGAAGCCCGGCGCCGAAGGAGAGGATGGAAGGCGGATCGGCGCTGCTGCTGGTGTTCGGTCGCCGCTGCGACCGACAGTGAAGAATGTGGGTCTGTGGCCGCTGAAGCTCCGGTGGAGGCAAGGGGAGAGATCGGT	..((.(.(((..(((((((.((.(((((((((((.((((..................((((((.((((.(((..((..((.((((....)))).)).))..))).)))).)))))).......((((((((((((....................)))))))))(..((((.(((((((.(((((...((((.(((........))).)))).))))).)))).))).))))..).)))......))))...)))	9	TGGCTGAGGAGAGATGGGGCT	3p
novel_mir_244	scaffold_80:24952:25028:+	77	-19.2	CTCCGCAGCCAGGGATTCTAGTTGTTTACGGTCATCTACATCATCAAGAACAACAAGAATCTTTTTACGTTGTAACT	....(((((.(((((((((.(((((((..(((.((....)).)))..))))))).)))))))))....)))))....	18	AGGGATTCTAGTTGTTTACGG	5p	8	AGGGATTCTAGTTGTTTACGG	5p
novel_mir_245	Chr01:1380769:1381069:+	301	-59.44	TCAACTAAAAATTAACAAGATCATGATTTCAAACAGATATTAGCCTTTAATTTCACTGAATGGATTCATTATCTTGCTTAATTTTAGAGGCTGGTTCTGTCAAAAAACCATCCCGATCCAATAGTTTAAATTGTTAGATAAGATATCAAAATATTATATATATTATTTTCTAACATACCTCCTCAAATGAAAGTTTTTTGAACTTGAAATTTACACAGATTCACTTTATCTTATGCTTAATTTTTATCAAATAAA	.......((((((((...((((((((.(((..(((((.((((((((((((.......(...((((.....))))..)......)))))))))))))))))......(((((((..................(((((((...(((((.............)))))....))))))).................(((((((((....((((((..((.((((.......))))..))...))))))..))))).)))				16	TCGAACTCGTGATCGCTTGGT	3p	25	TCGAACTCGTGATCGCTTGGT	3p
novel_mir_246	Chr01:1551577:1551654:+	78	-56.8	AGTGAATAGTGGGGCATGCCTCTACTGTTCACTGAACAATGGAGCAGTGAACAGTGGAGGCATGCTCCACTGTTTCGG	...(((((((((((((((((((((((((((((((..(....)..)))))))))))))))))))))))))))))))...				8	TGAACAGTGGAGGCATGCTCC	3p
	Chr07:11439164:11439238:-	75	-58.3	CCAGAACAGTGGAGCATGCTCCACTGTTCATGGAAGAATACCCATGAACAGTGGAGGCATGCTCCACTGTTCATT	...((((((((((((((((((((((((((((((........)))))))))))))).))))))))))))))))...					TGAACAGTGGAGGCATGCTCC	3p
	Chr11:13407603:13407676:+	74	-31.6	GGCAGGCATGTGAACAGTGGAGGCATGCTCCACTGTGCAATGAAGGCATGCTCCACTGTTCAATGATTTCTCCG	((.((((((.((((((((((((.((((((.((........))..)))))))))))))))))))))...))))).					TGAACAGTGGAGGCATGCTCC	5p
	Chr18:9400059:9400136:+	78	-52.7	ACTGAATAGTGTAGCATGCCTCCACTGTTCATTGAAGAGTGGAGCAGTGAACAGTGGAGGCATGCTCCACTATTCTGG	.(.((((((((.((((((((((((((((((((((..........)))))))))))))))))))))).)))))))).).					TGAACAGTGGAGGCATGCTCC	3p
	scaffold_87:70708:70782:-	75	-58.3	CCAGAACAGTGGAGCATGCTCCACTGTTCATGGAAGAATACCCATGAACAGTGGAGGCATGCTCCACTGTTCATT	...((((((((((((((((((((((((((((((........)))))))))))))).))))))))))))))))...					TGAACAGTGGAGGCATGCTCC	3p
novel_mir_247	Chr01:36967842:36968034:+	193	-49	GACATATCCATTAAATGATGACATGGACACCAAAAACTTACAAAAAAATTAGGTCTTTATCACTCTAGGTATGCCATGACACCAATTAACCCAAGAAACACATATTCACATCCCAAATTTTATGCTCACTCACAACATTAACCATTATTCTTGTAAGATTTTGGTGTCCATGTCATCATTTTAAAAAAAAAAC	............(((((((((((((((((((((((.(((((((........(((...((((......)))).)))...................(((.......)))...........................................))))))).)))))))))))))))))))))))............				98	TTAAATGATGACATGGACACC	5p	84	TTAAATGATGACATGGACACC	5p
novel_mir_248	Chr01:43390212:43390570:+	359	-117.64	ATATGAGGGAGAGGATTCTGATGACGGTGGTTTCAACGGCCGTTGATGGCTGATGAGGGAGAATCGTCGATTTGAAGCTTCGGGTGGCCGATGAAAATCGCGACCTTTTTTCGGCCAGATAGGGAAGAGAAAACACTGAAACTGGTCGGGTTTTTGCTGAATAGGAGGCTAGTAACCTTTCTATGGTGGTTTGGAGGCTTCAAACGGCCGGAAATGGGAGATCAGATGAGAGAGAGAGAATCTCCGGTGAGAGGA	...(((((((((((.(((.(((((((((..(((((.((((((....)))))).)))))....)))))).))).))).))))..(((((((((.....(((((((((((.(((((((((...((............))....))))))))).....((((....((((.((.....((((((..((((.(((((((...))))))).))))...((.(((((((..............).)))))).)))))))).				22	GAGGATTCTGATGACGGTGGT	5p
novel_mir_25	Chr01:31494801:31494873:-	73	-30.5	AAAATATTGACGGAATATTTTCGTCGGTAAATTACAGTAAATTTTACCGATGAAAATATTCCCTCGAAATATA	......((((.((((((((((((((((((((...........)))))))))))))))))))).))))......	75	CGGAATATTTTCGTCGGTAA	5p	56	CGGAATATTTTCGTCGGTAA	5p	18	CGGAATATTTTCGTCGGTAA	5p
	Chr16:3392115:3392369:+	255	-115.7	GAAATACCGACGGAATATTTTCGTCGGTAAATTTCTGAGGGATTTTACCGACGGAATTACCGTGGAAAAAAAATTTAAAACAAAGCAAAAAAAAAAAGATGACGTGTCATTTTTACCGACGGAATCACCGATGGAATTCCCAACGGAATATTCCGTCGGTAAAATCCCTCGGTGATTCCGTCGGTAAACTGTGAACACTGTTCATCATGTCAATTACAAAGGAAATCACCGACGGAAATTTCCGTCGGTATTTTC	(((((((((((((((.((((((((((((..((((((...(...(((((((((((((((((((.((................................(((((....)))))((((((((((((((..(((.(((.....))).)))...))))))))))))))...)).)))))))))))))))))))..((((((...))))))...........)...)))))).))))))))))))))))))))))))))).					CGGAATATTTTCGTCGGTAA	5p		CGGAATATTTTCGTCGGTAA	5p
	Chr19:380485:380655:-	171	-70.2	GAAATACCGACGGAATATTTTCGTCGGTAAATTTCCGATTCCCTCGGTATATACCGACGGAATTACCGTGGGAAAAAAATTTAAAACAAAGCAAAAAAAAAAATGACGTGTCATTTTTACCAACGGAATTACCGACGGAAATACCGACGGAAAATTCCGTCGGTAATTTCG	((((((((((((((((.((((((((((((..((((((.(((((.(((((....((...))...))))).)))))........................((((((((....)))))))).....(((.....))).))))))))))))))))))))))))))))).))))).					CGGAATATTTTCGTCGGTAA	5p		CGGAATATTTTCGTCGGTAA	5p
novel_mir_250	Chr01:2134105:2134199:-	95	-21.7	ATTTTTTTCCAGTATGTCAAGTGCATCATCATGATGCCATAGTCTTGTACGTTTCCCAAGGTCATCGGGTGATTCTTGACGGACAATTTCTCTCC	...........((.(((((((...((((((.(((((((.....................)).))))))))))).))))))).))...........				18	TCGGGTGATTCTTGACGGACA	3p	21	TCGGGTGATTCTTGACGGACA	3p
novel_mir_252	Chr01:36967845:36968031:-	187	-64.84	TTTTTTTTAAAATGATGACATGGACACCAAAATCTTACAAGAATAATGGTTAATGTTGTGAGTGAGCATAAAATTTGGGATGTGAATATGTGTTTCTTGGGTTAATTGGTGTCATGGCATACCTAGAGTGATAAAGACCTAATTTTTTTGTAAGTTTTTGGTGTCCATGTCATCATTTAATGGATAT	.........(((((((((((((((((((((((.((((((((((....((((.((((..(((....((....((((..(((..............)))..)))).....)).)))..))))..(......).....)))).....)))))))))).))))))))))))))))))))))).........				6	AATGATGACATGGACACCAAA	5p	6	AATGATGACATGGACACCAAA	5p
novel_mir_253	Chr02:906481:906602:+	122	-56.8	ATTGCGATGTTGGCCCGGTTCACTCAGAGAAAAGACACCATTTTTTTTCAAGAAGATCATCAAAGCTTGAAAGAATAATGGTGGTCGGTCGTCTCTGATTGAGCCGTGCCAATATCTTAGTG	((((.(((((((((.(((((((.(((((((...(((((((((((((((((((..(.....)....)))))))))).)))))).))).....))))))).))))))).))))))))).)))).				150	CTCTGATTGAGCCGTGCCAAT	3p	80	CTCTGATTGAGCCGTGCCAAT	3p
novel_mir_254	Chr02:9744994:9745193:+	200	-40.5	CTGATAATTTAGGGCTAAAGAGAGAGATGGGTGATCTCGTGCTATTATGAGTGTGTTTCGTGATGGGAAGAGAGAGAGGAAGGTTGCTGATGGCGGGGATAAAGAAGGGTCATGTTACTGTACGGAGAGAGAAAAAGGAGGAAAGAAGAAAATAAAAGGGAAGACCGAGGCTCTCTGGGTTTTAATTTTGAATTAAGGGG	((..((((((((((.(((((((((((.(.(((..((((.(.((((((((((.....)))))))))).).)))).............(((...((((..(((..((....)).)))..)))).)))......................................))).)..))))))...))))).))))))))))..)).				6	AGGGCTAAAGAGAGAGATGG	5p
novel_mir_255	Chr02:10669723:10669856:+	134	-91.9	CTCCATCACCTACCGGGGAACTGCATATTTCATGCTCCCAATTTAATTTGACACATCTGGGACAAATTCAATGGACAGTGTCATATAATAAATTGGGAGCTTGAAATATGCAGTTCCCCGGTAGGTGATGGAGC	((((((((((((((((((((((((((((((((.((((((((((((...((((((.(((..((.....))...)))..)))))).....)))))))))))).)))))))))))))))))))))))))))))))).				5	TACCGGGGAACTGCATATTTC	5p	6	TACCGGGGAACTGCATATTTC	5p
	Chr02:10669722:10669855:-	134	-91	CTCCATCACCTACCGGGGAACTGCATATTTCAAGCTCCCAATTTATTATATGACACTGTCCATTGAATTTGTCCCAGATGTGTCAAATTAAATTGGGAGCATGAAATATGCAGTTCCCCGGTAGGTGATGGAGC	((((((((((((((((((((((((((((((((.((((((((((((.....((((((.(((....((.....))...)))))))))...)))))))))))).)))))))))))))))))))))))))))))))).					TACCGGGGAACTGCATATTTC	5p		TACCGGGGAACTGCATATTTC	5p
novel_mir_256	Chr02:15654712:15654895:+	184	-38.7	ATTAGTCTTGGGTATAACAGACTCTGTTTAGACTATTGTACAAATTACAAAATATTTGAAGAAGATGATGATTTTATCATTTTGTTGTTGTATATGAATGACATGTTGGTAATAGACCTCAACAAAGATTGAGTCCACAAATTAAAGATACGGTTAGCTAGGGAGTTTGATATGAAAGACCTAG	....(((((...((((.((((((((..((((.(((((((((..(((((.............(((((((((....)))))))))..(((..(......)..))).....))))).(..(((((......)))))..)..........).))))).))))))))))))))).)))).)))))....				13	TTAGCTAGGGAGTTTGATATG	3p
novel_mir_257	Chr02:19643311:19643595:+	285	-47.27	TGTCAGGGTTACTCAAACAAGGTAATTAAAGATAATTAATATGATCGTGTTAATAACTTAAAATGAGTCATTAATGATAAATTATCTGATTGGAATCTTTTTTGTGAGTGGTTTATAGTTGAGTAATAGAAAGAGTTTGAACTATATTTATTTGAAATACTATTAATGGATCTTCTAACTTTAGCAATTGTTTTTATCTTTGTTAAATCTTTACATTAATATCATATCTTTTAGATCTCTTTAACTTTTTTTTCT	.((.((((.(((..((((.(((((((.(((((..((((((((....)))))))).((((((.((((..((((.(..(.(((...(((....)))...))).)..).))))..))))..))))))...((((((((((........(((((...((.((..((((((((...........((((((((..((....))..))))))))......))))))))..)).))...)))))......)))))))))))))				12	CTTTTATTATTTGTGGTTTTGT	3p
	Chr02:20690481:20690765:+	285	-51.72	TGTTAGGGTTACTCAAACAAGGTAATTAAAGATAATTAATATGATCGTGTTAATAACTTAAAATGAGTCATTAATGATAAATTATCTGATTGGAATCTTTTTTGTGAGTGGTTTATAGTTAAGTAATCGAAAGAGTTTGAACTATATTTATTTGAAATACTATTAATGGATCTTCTAACTTTAGCAATTGTTTTTATCTTTGTTAAATTTTTACATTAATATCATATCTTTTAGATCTCTTTAACTTTTTTTTCT	.(((((((.(((..((((.(((((((.(((((..((((((((....))))))))........((((...(((((((.((((........((((((.....((..(.((((((.(((((((......((....)).....)))))))............)))))).)..))..)))))).((((((((..((....))..))))))))..))))))))))).))))...........................)))					CTTTTATTATTTGTGGTTTTGT	3p
	Chr10:2851191:2851364:-	174	-37.5	AACTTTGTTTCTTTTATTATTTGTGGTTTTGTATAATTAGCTCCTCTATGGATCGACCTCGGTCTTGCCGAGTTATTCATTACTTTGACACTCTTGCACTCGGGAGAAGATATCAATCATTTAATCATGTCATTACTCGATCATGAAATACAGGAAGGTCGCCCGAACAAAGAC	..(((((((((((((..(((((((((((..(((....((((((..(...((((((....)))))).)..))))))..........(((((((((((....))))))..(((....))).........))))).)))..)))))).)))))...)))))......))))))))..					CTTTTATTATTTGTGGTTTTGT	5p
novel_mir_258	Chr02:1263248:1263385:-	138	-56.8	GAGATTAGCTGGGGACATAAACGCATAAGGATCGAAGTGGTGCAAGAGAAAAATCTGAAGAACAAAGCAGTAAAAGAATTTGCAGAAAACTTGCTACTTTTGCGTATCTTTATGCGTTTTTGTCCCTCGCAAATCTCA	((((((.((.(((((((.((((((((((((((((....((((((((.......((....)).....((((.........))))......))))).)))....)).)))))))))))))).))))))).)).)))))).				29	GGGGACATAAACGCATAAGGA	5p	25	GGGGACATAAACGCATAAGGA	5p
novel_mir_259	Chr02:1974971:1975082:-	112	-55.2	TAGTTCTTCAGGTGCATTGCTTCCTCGTTCATATAAAAATGGGACTCACCATGATAACTATTTTTGGGTCCCGTTTTTGTGTGAGGGACGGAGCAATGCATCGTGTGTGGCT	.((((...(((((((((((((((.((.(((((((((((((((((((((....(((....)))..))))))))))))))))))))).)).))))))))))))).))...))))				11	TGAGGGACGGAGCAATGCATC	3p	6	TGAGGGACGGAGCAATGCATC	3p
novel_mir_260	Chr02:10730061:10730182:-	122	-48.3	AAGGAGACGCAGGAAGGAGGAGGAAGAAAAGAGGAGAAAATAAAAGGTTCTTTGGAGGGAACAGCACAGAAAGCTGCCTTTTTGTTCACCTTTTCTTCTCCTCCATGTTTTGCAGTCTCACC	...(((((((((((.(((((((.((((((((..((...........((((((....))))))...((((((((....))))))))))..)))))))))))))))...)))))).)))))...				5	AGGAAGGAGGAGGAAGAAAA	5p
novel_mir_261	Chr02:19962234:19962364:-	131	-26.71	ACAACCCTAATTATTTAATGAAATCTTTGTTACCATTATTGAGTTTCGCAGAGTTTATTTACGTAGCGGAAATGGTAAATTTAAATTTTTTTCAGGAGTCTCAAGGATCCCGTTAGACATATTTAGAGTTG	.((((.((((.(((((((((..(((((((((((((((.......(((((...((......))...)))))))))))))......(((((.....)))))..)))))))..)))))))..)).)))).))))				5	TCAAGGATCCCGTTAGACATA	3p
novel_mir_262	Chr02:20569100:20569202:-	103	-24.7	ACACTGTTCGGTAATTGGGTCATATCTGGAGCTGTAGATCTCGGATTTAGGTCTGGTTTATATGGATGGAAAGCTAAGACATAGGCCTAAACCTTTTATGTGG	.(((.....(((..(((((((((.(((..((((....(((((((((....)))))........))))....)))).))).)).))))))))))......))).				37	AAGCTAAGACATAGGCCTAAACC	3p
novel_mir_263	Chr02:22319926:22320008:-	83	-54.1	CTCCACTGTCCAGTGAACAGTGGAGTATGCCTCCCCTGTTCAACAGTGGACACATGCCTCCACTGTTCACTGAATAGTGGAGG	(((((((((.(((((((((((((((((((..(((.(((.....))).)))..)))).))))))))))))))).))))))))).				8	CAGTGAACAGTGGAGTATGCC	5p	7	CAGTGAACAGTGGAGTATGCC	5p
novel_mir_264	Chr03:7434181:7434311:+	131	-27.7	TAAGGGATACATAAAACTAATATGTAGGTGTTTATCATAAAACATGTATATTGAACTGACCCACATGAAAATTTCATATAGAGATATCATTTATGTCTATGGAAAGGCTCACGTGATGGTTGTATAAGTGA	......((((...........(((((.((((((......)))))).)))))......(((((((.(((...((((.((((((.(((.....))).))))))))))...))).)))..))))))))......				11	ATGGAAAGGCTCACGTGATGGTT	3p
novel_mir_265	Chr03:3776298:3776631:-	334	-72.4	CACATCCTTTTGCCATAATCCATAGTGATGTATGGGGTCCCTCACCAGTAAAAAATATAACTGGAACTCGTTGGTTTGTATTCTTTGTTGATGACCACACCAGATTGCCATGGCTATTCCTCATGAAAGAAAAATCTAAAGTGAGCCAAATCTTTCAAAACTTCCACTCCATGATACAAACACAATTCCACACTAAGATCCAAATCTTAAAAACTGATAATGCCAAAGAATATTTCAATTCTGAACTCAATACTT	....((((((((((((..(((((..((.(((..(((((......(((((..........))))).....(((((((((((((....((.((.(.........((..((....))...))....(((((((....((......))......)))))))...).)).)).....))))))))).))))..((((.((((((....))))))....(((((........(((((......))))).............				6	CACAACAAAATGGAGTGGCAG	3p
	Chr08:19232044:19232378:+	335	-67.6	CACATCCTTTTGTCATAATCCATAGTGATGTATGGGGTCCCTCGCCAATAAAAAAATATAATTGGAACTCGTTGGTTTGTATCCTTTGTTGATGACCACACTAGATTGACATGGTTATTCCTCATGAACGAAAAATCTGAAGTGAGCCAAATCTTTCAAAACTTCCACTCTATGATACAAACACAATTCCACACTAATATCCAAATCTTAAAAACTAATAATGCCAAAGAATATTTCAATTCTAAACTCAATACT	....((((((((((((..(((((..((.(((..(((((.....(((................((((....(((((((((((((.((((((.((((....((((........))))......)))).)))))).....(((((.((......)))))))...............))))))))).))))))))....................................(((((......)))))............					CACAACAAAATGGAGTGGCAG	3p
	Chr08:18834110:18834444:-	335	-68.3	CACATCCTTTTGTCATAATCCATAGTGATGTATGGGGTCCCTCGCCAATAAAAAAATATAATTGGAATTTGTTGGTTTGTATCCTTTGTTGATGACCACACTAGATTGACATGGTTATTCCTCATGAACGAAAAATCTGAAGTGAGCCAAATCTTTCAAAACTTCCACTCTATGATACAAACACAATTCCACACTAATATCCAAATCTTAAAAACTAATAATGCCAAAGAATATTTCAATTCTAAACTCAATACT	....((((((((((((..(((((..((.(((..(((((.....(((................(((((((.((..(((((((((.((((((.((((....((((........))))......)))).)))))).....(((((.((......)))))))...............))))))))))))))))))....................................(((((......)))))............					CACAACAAAATGGAGTGGCAG	3p
novel_mir_266	Chr03:4409707:4409799:-	93	-22.1	CATGTGCTCCAACAAGCATTTGTTATCAAGACTCGGGGAGTTTGATGAAGAAGTTGTATTAATGGGTAATGATGATGTTTGTGGGATCAAAAA	....((.(((.(((((((((....((((..(((((..((...((((......))))..))..)))))..))))))))))))).))).))....				10	TGGGTAATGATGATGTTTGTG	5p
novel_mir_267	Chr03:5810379:5810513:-	135	-58	TCGAGATACACGCAAACTGGTCCGGACACCCACGTTAATCTTAAAAAAAATTATAATATTTGATTCGAATTGTTACTAAATTTCTTTTTTTTTAGTTTAACGTGGGTGTCCGGGTCAGCTTGCGCGCACCTTGAC	(((((...(.(((((.(((..(((((((((((((((((.((.((((((((((((((((((((...)))).))))).))).....)))))))).)).)))))))))))))))))..))).))))).)...))))).				26	CGCAAACTGGTCCGGACACCC	5p
novel_mir_268	Chr03:19455952:19456125:-	174	-44.4	TCTTTTCACTGATTAATCAAACCCTGACTTCCACTCTCTTTTCCACGTAATCAAACAGTTTATCGATTCTTCATTTCAGCGATTATTGATTTTTTTTAAAATTTTGGATTAGTTAATGCGGTTATGTTTTAATGATGATGATGAAGGTTAGGGTTTGGTTTTATCGATGGAGAG	.(((((((.((((.((((((((((((((((.(((((((......((((((((............((....)).....(((((((...((((((....))))))...)))).))).....))))))))......)).)).).)).))))))))))))))))..)))).)))))))				5	AAGGTTAGGGTTTGGTTTTAT	3p	5	AAGGTTAGGGTTTGGTTTTAT	3p
novel_mir_269	Chr04:648468:648678:+	211	-24.24	CTTTTATGATATGGATCTTAGGTTTGACGGGTTTAGCCAACTAATTTAGATTTTTTTTTATTTTTCTTCATTAGTTTTTTTCTTCTTATAATTTTTTTATTTTTTATTTTTTATTTTTAATTAATATTTTTTATTTAATTTAGTTCATTAATATTAGATTTTTTTATATTTAGTTATTGGTTGATGCCTTTAGTTTTTCATGACACGGATC	..((..((.((((((.((.(((((..((.(((......(((((((..(((..............)))..))))))).....((...(((((.............((((..(((....)))..))))..........((((((((........))))))))...)))))...))..))).))..).))))..))...)))))).))..))..				7	ATGGATCTTAGGTTTGACGGGTT	5p
novel_mir_270	Chr04:1554742:1555092:+	351	-100.2	TCCTCTTCTTTCTTTCTCTCGGTTTTCTTCTCCTCTCTTCTCAAATTTTGCTACTGCCATCTACAGTAGCCGGACATTTAATTTAAACCAAAGAGGCAGCCAGCTGCCTCCTTAATTAATGTGGTGGTCCCCCCATCACATGGTGCGGGACCACACAACAAAAGGAATGGCGGGTTTCATCTTTCGGAAGAAGGGAAAAGCCTCCTCAATTTCGTATGCTCCTATCCTTGTATTTCGTCTAAAGAAAAGATATTA	(((..(((((((((((.((((((((((........((((..........(((((((.......))))))).((((((..........((...(((((((....))))))).........(((.(((((((((((((...)))).).))))))))...)))...))...((.((((((..((((((....))))))..))))))))........................((((((..((....))..))))))..				30	TCTTTCTCTCGGTTTTCTTC	5p
novel_mir_271	Chr04:14615502:14615720:+	219	-29.3	CATAAATAAATATATGGCATGCTTCAATTCTAATTATTGGCTTTATGTGTTATTTAAAGTAACATTTCTAACATAATATTTCTACCAAATTTAGAAATACTAAATCAAACTCAATTCATAATTTCACAAAATTTATAAATTTTATTTATTTTAATTCTCTTTGAAAAATCATTTTTCAAGATTTAATAAGAAAATTGATCATGTTAAAATTTATTAACA	....(((((((...(((((((..((((((((.((((.(((..(((((.(((((.....))))).............((((((((.......)))))))).................)))))..))).................................((((((((.....))))))))...)))).)))..))))).)))))))..)))))))....				6	TATATGGCATGCTTCAATTCT	5p
novel_mir_272	Chr04:18874536:18874631:+	96	-23.8	TGAAATATTCTTTGAAGAGATTGATTGTTGATGAGTGTAAATTGGGAGCTCTTCCAAGCGGACTACAATGTTGCGCATCTCTAGAGGAATTATCAC	(((...(((((((..((((((((..(((((...(((.(...((((((....))))))..).))).)))))...)).)))))).)))))))..))).				8	TTTGAAGAGATTGATTGTTGA	5p
novel_mir_273	Chr04:22282999:22283214:+	216	-68.5	ATAGACTAGACTATAAATAGAATACCTCTCTTGTAAACGAATCATACCATTCAATACAATCATGCTACAATTCTGTTAATGTATATATTTGAGGAACACTAATATAGTGGCTCTGATACTAAGTTGAATTTAAGAGAGGGAGGGAGGGAGACAATACAAAGAGAAAAGAATTGTATTGAATGATGTGATTTGTTTACAAGAGGTGTATCTAGTCTA	.(((((((((............(((.((((((((((((((((((((.((((((((((((((...((.(..((((.(((((.....((((.(((...(((((...))))).))).))))....))))).....))))..).))....(....)...............).))))))))))))).)))))))))))))))))))).))))))))))))				7	TGATTTGTTTACAAGAGGTGT	3p	5	TGATTTGTTTACAAGAGGTGT	3p
novel_mir_274	Chr04:7454117:7454400:-	284	-73.03	TTGCTATTTTTTGGTTTCTTTCAATTTTTTTTCCAAAATAGGGTAAAAAATTAGGTAATAACAGTAATGATCAAAGGACATTCCTATTGTTTGGCTCAAGAATAAGAGGGGAAGAAAGAGGGTTTAAACCCCTTCTCGTTAGCAAATGGGAGGTAGACGTTCAGGATGATGTCAAGTCTAAGAGAGGCTATGGTTTGGATGTTGGTCAGGACCAGGAGGAGGAACTTAACGGTAGGGTGACTCATACTGACTGTG	.(((.......((((....(((((((((...((((((.((.(((...................((..(((((((..(((((((((..((((((.(((........((.((((((.....((((....)))))))))).)).........))).))))))...))))..))))).(((((.....)))))............)))))))..))(((...(((..((((.......))))..)))...)))))).))				17	GTGCTTTGGATAAGATTGGACA	3p
novel_mir_275	Chr04:9788471:9788672:-	202	-56.1	GAAACATGGTTTTGTAAATCATGTAGATGGAATTGTTTTTCATGAATCAGTGCATTGATATGATAGGTATGTATGGAACATGCTTTAATCAAATTTAAATTTCTAGTCTTAGATTTTTCTAAGAATGGAAAAACAAGTTTGGTGTTATTGATTTTGAAAGTAATACAATTATGATGTGCTTGATATGGAGTAATCATGTCAA	...((((((((((.((.((((.(((.((.(((((((((((((.((((((((((((..(..((((((((((((.....))))))))..))))........((((((.(((((((....))))))).)))))).......)..))).)))))))))))))))....)))))).).)).))).)))).)).)).))))))))...				5	TTTGTAAATCATGTAGATGGAA	5p
novel_mir_276	Chr04:13173249:13173368:-	120	-29.3	ATGTAACAAGCTTTGGCCAATAGCTCCCAAGTCAGTTGACTTTAGGGTATTAGGTGTTAAAACATCCTTTCGGGCTTAATTGCTTAGATTAGGGAGGCTATGAAACCAAACTTATCTATG	.......(((.(((((...(((((((((.(((((((.....(((((.(...((((((....))).)))....).)))))..)))..)))).)))).)))))....)))))))).......				11	TTAGGGAGGCTATGAAACCAAA	3p	9	TTAGGGAGGCTATGAAACCAAA	3p
novel_mir_277	Chr04:23986675:23987010:-	336	-61.36	TAGTCACTGGTGAGCGTGTTTGGCAGTGTGGTTGCGCATGTTTTTCCAATAATTTTTCAATATATGTTAATGATGTTTTTTTTATTTTTAAAAAATTATTTTTTATATAACACATTAAAACAATCCAAAACATACAAATCATATTAAATTTTAATAAAAAAAAATTTCAAATTTTTTAGCTGCGTGTCATATTAAATTTTAATAAAAAAAAATAAAAAATTTGAAATTTAAAACAATTCAAAACATAAAAATCAT	((((...(((.((((.(((((((.((((..((((.((.(((((((.....((((((..(((.((((((...((((((((.........((((((.....))))))...........))))).)))...)))))).......(((((((.(((((((.....(((((((((((((((((...........(((((.....)))))........))))))))))))))))).......((........))......)				5	TGAGCGTGTTTGGCAGTGTGGTT	5p
novel_mir_278	Chr05:1237385:1237637:+	253	-98.3	CCGGTTTCTTCTTCTTCAAGTGGCCGGTCGCTGGACCATGGAGCTGCTGGTCTGTGGGCGCTGGTTGAAGGAGACGGTGAGGTGGCTTGCTGCCGCCGTTCGGGGGCTGTGGAGGAGACCGAAGGAGAAGAGGATCTGTTGAAATGGGGGAAGCTCCGCTGGCTGAGGAGAAGTGAGGAGGGAGCTGGGAGGAGCTGCTACAGGTGTGGGTTTCTCCAGTTGTGGCCGGCGGCTGTTGATGGAGACGAACTGC	.((((((..(((((.((((((.(((((((((....(((((((.(....).))))))).(.((.(((..((.(((......((((((.....)))))).(((((...((.....))...)))))...........))).))..))).)).).((((((.((.(((.......))).))...)))))).((((((((..((((....))))))))))))....))))))))).)))..))).))))).)))))).				8	TGGCCGGCGGCTGTTGATGGA	3p
novel_mir_279	Chr05:1501359:1501479:+	121	-42.9	CGACTGAAAGTGAAAGCTATTTCACTATTCTGTGAACACAATTCTTGAAACACTAATCATGGTTTTTGAAAGTATTGGAGCATTGTACACAGAATAGGTGAAATAACTTTCATTTTCATTC	.((.((((((((((((.(((((((((((((((((...(((((.(((.((..(((..(((.......))).))).)).))).))))).))))))))).)))))))).)))))))))))).))				7	CAGAATAGGTGAAATAACTTTC	3p	6	CAGAATAGGTGAAATAACTTTC	3p
novel_mir_28	Chr01:34959477:34959591:-	115	-64.5	AAAGGTCATTAACGATGATCGAAGTGGGTCATACAAGCCGTCCAAAGATGGATGTTGGCTAACTCACCTTTGTGCGGCTCGTGTAGCCCACTCCGGTTATTGTTAGTGACCTTTC	(((((((((((((((((((((.((((((..((((.(((((..(((((.((..(........)..)).)))))..))))).))))..)))))).))))))))))))))))))))).	5	AACGATGATCGAAGTGGGTC	5p
novel_mir_280	Chr05:3444226:3444333:+	108	-28.94	TGCTTTGATGAATGGGTACTGTTTACGGCTCGAAATGAATGACGCCAGCAAGGTGTTTGAAATCATGGTTGGCAAGGGTTGTGCACCTAGTGTACATAGTTACAGCAT	((((.((((..(((..((((((.((((((((............((((((..(((.......)))...))))))..)))))))).))..))))..))).)))).)))).				20	AATGGGTACTGTTTACGGCTC	5p
novel_mir_281	Chr05:6011771:6011960:+	190	-68.8	TACTCCTAGTACCATTAGAAATATTTCATCGAGATGATTCTAACTAGTTCTTGGAAGACCACCAGATGAGGTTGTAACCAATCTTAAATTAACCCCAACAAAACTCGTAATCAATTATGATCTTGTTTGGTGGTCTTTTAATGTGTGGTTAGTTATATCTCGTCGAAATCTTTCTAATAGTATCAGGTGT	.((.(((.((((.((((((((.(((((..(((((((...(((((((..(.((((((((((((((..((((((((....))))))))..........(((((...((((((....))))))..))))))))))))))))))).)..)))))))...)))))))..))))).)))))))).)))).))).))				12	TCTCGTCGAAATCTTTCTAATAG	3p
novel_mir_282	Chr05:8168752:8169063:+	312	-76.3	TGTAGTTAGATCTAAGGAAGAACACTTGTGAACCCATTATTTGTTGATAGTGAAAATTTTTTAGGTGGATTACTGTCCTGTGATTTTTCCCGCATCGGGTTTTCCACATAAGGATTTTGGTGCTGAGTTGTGTGATTGATTGTATTATTTTATTGATTGGTTGATCCTAGTTTTGATTGCATAAAAAAGAAAAAAAAATTGGGACTTGTGAATTGTTTATTCGTTTAGATTAGTGTTTGGTTTTCCCAACAATTG	.((...(((((((((((..(...((((((((..........(((((((.((((((((((((...(((((..(((....((((........))))...)))..)))))..)))))))))..((.(((((((.(..((((............((((((((......((((((((((.....(........).....)))))))))).....((((.....)))).....))))))))..(((.....))).))))..				8	TCTAAGGAAGAACACTTGTGAA	5p
novel_mir_283	Chr05:427377:427462:-	86	-25.7	TTAGGTGCATGTGCTTATCGACGGTCTTGTGCTGGCTAGTTGTCTTCCACCAGCACACAACATATTCGTAAGCTACATTAACAAAT	....((..(((((((((.(((..((..((((((((..((....))....))))))))..))....)))))))).))))..))....				11	GTGCTTATCGACGGTCTTGTGCT	5p
	Chr13:358574:358661:+	88	-29.44	GGTTGTTTATGTGCTTATCGACGGTCTTGTGCTGGCTCGTTGAATTCCACCAGCACATAACATATTCGTAAGCTACATTAATGAACCC	(((((((.(((((((((.(((..((..((((((((..............))))))))..))....)))))))).)))).))).)))).					GTGCTTATCGACGGTCTTGTGCT	5p
	Chr13:359018:359105:+	88	-29.44	GGTTGTTTATGTGCTTATCGACGGTCTTGTGCTGGCTCGTTGAATTCCACCAGCACATAACATATTCGTAAGCTACATTAATGAACCC	(((((((.(((((((((.(((..((..((((((((..............))))))))..))....)))))))).)))).))).)))).					GTGCTTATCGACGGTCTTGTGCT	5p
	Chr13:359465:359552:+	88	-30.8	GGTTGTTTATGTGCTTATCGACGGTCTTGTGCTGGTTAGTTGAATTCCACCAGCACATAACATATTCGTAAGCTACATTAATGAACCC	(((((((.(((((((((.(((..((..(((((((((............)))))))))..))....)))))))).)))).))).)))).					GTGCTTATCGACGGTCTTGTGCT	5p
novel_mir_284	Chr05:12857243:12857317:-	75	-37.9	TTTGAAAAAAAACCGAAACCGAACCGAAACCGGGTCAAACCGACCGATTTCGGTTCGGTTCGGTTTTTTTAGGGC	.....((((((((((((.(((((((((((.(((.((.....))))).))))))))))))))))))))))).....				5	CGATTTCGGTTCGGTTCGGTT	3p
novel_mir_285	Chr06:6668680:6668984:+	305	-73.98	GATGGATGAAGCTTACTGGAGCGATGTTGATTATATCAAAGCCTCAAACTTGCCCATAGGCCCTTACTTTATTTCCAAAACTTTAACGGAGAAAAGAGCTCTTGAATTCGCACAAGAACATGGATTGGACCTTGTAACTTTAGCCCCAACCTACATTCATGGCCCCTTCATCTGTCCAAACATGCCTTCTTCAGTTCACATTTCCTTGGCTATGGTGCTGGGTAAGTTCTCTTATCCGAGCTTTTCTTCTATGGT	....(((.(......(((((((((((((..(((..(((((((.(((.....(((((((((...........(((((...........))))).((((((((........((((.((((((((..((((((..((........(((...............))).....))...)))))).))))..))))........(((..(....)..))))))).(((((((....)))))))))))))))..))))))).				12	TGGCCTAACGGACATCGTTTCAG	3p
novel_mir_286	Chr06:20025415:20025678:+	264	-175.36	AAATGAGAAATCGGCCGGCGACGCTGACAGGACTGAGGGGGGTTTTCAGAAACCTTCAAACAATTTTGTTTCGTCGTCCTAGGTGTAATTAGTTGTGGAGGGATAGAAGCCCCACCACCAGCACCCCCACCAAATCCACCTCCACCACCAAGCCCGCCACCTCCTCCAGCTCCACCACCAAACCTAGGGCGACGAAACAAAATTGTTTGAAGGTTTCTGAAAAGCCCCCTCGGTCCTGTCAGCGTCGCCGGCCGA	.((((((((((((((((((((((((((((((((((((((((.((((((((((((((((((((((((((((((((((((((((((.......(((((((.(((........))).))).))))............................(((...............)))..........)))))))))))))))))))))))))))))))))))))))))).)))))))))))))))))))))))))))))))				21	TCCTGTCAGCGTCGCCGGCCG	3p
novel_mir_287	Chr06:20719141:20719242:+	102	-34	AGATTTTGGGTCTGACAGCTCGCTAGACTCATAACTGCTTGGGATCAACATATTGTTAAACCTAAGAATGTTGGATTTGACAGCTTATCAGACCCATGTCTT	((((..(((((((((.((((.(.((((.((.((((..((((((...(((.....)))...))))))...)))))))))).)))))..))))))))).)))).				17	TCTGACAGCTCGCTAGACTCA	5p
novel_mir_29	Chr01:44767342:44767422:-	81	-20	ACTGGCGGAATTGTTTATTAGTGAGATTGTACAGTTGCATAGAGTGCCAATCTCGATAGTGTCAGATAGAGGTCCACAGTT	((((..(((.((((((((((.(((((((((((...........))).)))))))).)))))...)))))...))).)))).	8	TTGTTTATTAGTGAGATTGTA	5p
novel_mir_290	Chr06:5424239:5424309:-	71	-25.7	AAGACGGCGAGATGATTTGGAAGCCGGAGAAAGTCGTTCTACTGGCTTTGATCGCCTCCATCGGCCGCCTC	.((.(((((((.(((((..((((((((((((.....)))).))))))))))))).))).....)))).)).				21	GATGATTTGGAAGCCGGAGAA	5p
novel_mir_292	Chr06:21799568:21799860:-	293	-57	TTTTTATCCAATCCGTATCACATCACATGCAATTATCTAGTAGATAGCTACATGCCACCACTAACCCCAAAACCCATTGGTGTTGATGAAAGATGGTTTACATGAAGAGCTCAAATATTATCTTCAGCTATTTGACAGTTGGGTTCGTTTGGCAAAATACTTATGATTTAAAAAAGAAGAAGAAGAAAGTGATTTTTTTTGGTTTATTTCTAAAATAAAAAAGCAACATGTCTTTTAACCTATTTTGATGTTTTA	............((((((((((((.((.(((........((((....)))).(((((..((.((((((((.(((....))).))).((..(((((((.....((((((............)))))))))))))..))...))))).)).)))))...((((......((((((.((....((((((..((...((((((((.((((....)))).))))))))..))...))))))...)).))))))......)				11	TGTTTGAGAGTGTGGTTACGGTT	3p
	Chr07:3383919:3384125:-	207	-32.71	AAATTGGGTTTGTTTGAGAGTGTGGTTACGGTTACTTTTCAAATTATTTTTATGTCGAAATACATCAAAATAATATTTTTTTATTTTTAAAAATAATTTTTAAAATCAACGCATCACAACAATTCAAAACACATATAAAAAATAATTTTTAGTAAATTTTTTTTTTGAATTTTTAAGTAACACCGCGTTTTCAAAAGAAGTTATGGA	....(((.(((.((((((((((((((....(((((((.....((((((((.((((......)))).))))))))..........((((((((.....))))))))...............(((((((((.......(((((((............))))))))))))))))...))))))))))))))))))))).))).)))....					TGTTTGAGAGTGTGGTTACGGTT	5p
novel_mir_293	Chr07:3680837:3681116:+	280	-41.11	TTTAAAAAATAACTGCAACCATACTCTCAAACACAACAGAAACATTTTATACATGTTTTTTTGCTACACATAAACTTCAACTATAATTTTTATCAAACACATATCTAAATCCAACTAACCACAGTTAACTACACTTTTTTAAAACTTATTTTTATCCAAACCACAATCACAAAAGTTACCTAAAAAACAAACACATTCTTATAGTACGCCCCCCTAAAACAGCTTTTAAAAGAGAAGTCGGAGGTATTTGTTTTG	..(((((((.(((..((((((((((..((((.((((.((((((((.......)))))))).............(((((.(((((((..........................((((......))))........(((((((.(((((.........................)))))...)))))))...........)))))))................((((((.....))))))..)))))..))))))))				5	AACTGCAACCATACTCTCAAACA	5p
novel_mir_294	Chr07:9962661:9962780:+	120	-26.4	TTAGGAAGATAAGATTGCTTCTCCATCAATTATATGGTCGGCTATCTTGAGGTGAATGGCACGAAAAGAATACAATGTTACATAACATATATAGTGGATGTAGAGAAGGAAATTCCCTAG	.((((..((.....((.((((((((((.(((((((..(((((((((.......).))))).)))..........(((((....)))))))))))).))))..)))))).))..)))))).				6	TATAGTGGATGTAGAGAAGGA	3p
novel_mir_295	Chr07:11367978:11368082:+	105	-26.8	CATGAATAGCTTCTCTTGGATTTGCGGGTACTTAACTAGATTTGCCATGATCCATTGCAACGCTGTTGAAGTAGTATCTGTTCCTCCGTTGAGAAACTCTGAGGC	.......((.(((((.((((...(((((((((((((.((..((((.(((...))).))))..))))))....)))))))))...))))..))))).)).......				9	TTCTCTTGGATTTGCGGGTAC	5p
novel_mir_296	Chr08:169688:169838:+	151	-41.2	ACCCACGACTAACAGCAGCGAAGGAAGACCATCAACGCCGGCCTCCAGCGAGCACCACAACAGCAGCAGCTCCTCCCCACAACAGCCGGCCACGACAGCCTCCTCCACGCCAGGTACAGTCTTCTTCACCTTTGCGTTTTAGTTGCAGGTG	(((..(((((((.(((.(((((((((((........((((((....((.((((...............))))))..........))))))...(((.((((..........))))...))).))))..)))))))))))))))))..))).				9	AACAGCAGCGAAGGAAGACCA	5p
	Chr17:1890511:1890661:-	151	-41.2	ACCCACGACTAACAGCAGCGAAGGAAGACCATCAACGCCGGCCTCCAGCGAGCACCACAACAGCAGCAGCTCCTCCCCACAACAGCCGGCCACGACAGCCTCCTCCACGCCAGGTACAGTCTTCTTCACCTTTGCGTTTTAGTTGCAGGTG	(((..(((((((.(((.(((((((((((........((((((....((.((((...............))))))..........))))))...(((.((((..........))))...))).))))..)))))))))))))))))..))).					AACAGCAGCGAAGGAAGACCA	5p
novel_mir_297	Chr08:5634605:5634783:+	179	-55.7	TGAGTTGATCCTTCGACTGAGGTTGGCTTGATCTAAATGTTGATCGGACGGTCCTGATGAACCGATCCTTGTTGCGGTGTGGTGAGATGTACCAGTAGCTCGGTACACCGGGTTACCTGGCACGACAGGATCGAAGAGCAGATTATTTTAAGGGCTGAGATGGATTTGGATTTTAATTC	.((((..(.((((.....)))))..))))(((((((..(((.(((...(((((((..((...(((((((.((((.(...(((((.....)))))(((((((((....)))))))))....).))))))))))).....))..........))))))).))).)))))))))).......				166	TAAGGGCTGAGATGGATTTGG	3p	139	TAAGGGCTGAGATGGATTTGG	3p
novel_mir_298	Chr09:1443071:1443185:+	115	-24.6	AGAAAACATTATTTCTGGTTTGTAGAGAGGAGAGTTTGTGTTTCTTCACTTCTGGCTGCTGCCCCCTTTCTGCCCTCTTTCCTTTATTCTTGAAATTCGAAGGTTTGTTGTGTCC	.((.((((...((((..((((..(((((((((((...(((......)))....(((....))).............))))))))...)))..))))..))))...))))...)).				6	ATTTCTGGTTTGTAGAGAGGAGA	5p
	Chr09:1443248:1443370:+	123	-24.4	AGAAAACATTATTTCTGGTTTGTAGAGAGGAGAGTTAGTGTTTCTTCACTTCTGGCTGCTGCCCCCTTTCTGCCCTCTTTCCCTTCTCTCTTTCTTTTTATATGCTAAGAAACCCTAGTCCCT	...........((((((((.((((((((((((((..((((......))))...(((....)))......................)))))...))))))))).))).)))))...........					ATTTCTGGTTTGTAGAGAGGAGA	5p
	Chr17:7781452:7781794:-	343	-70.3	AGAAAGCATTATTTCTGGTTTGTAGAGAGGAGAGTTTGTGTTTCTTCACTTCTGGCTGCTGCCCCCTTTCTGCCCTCTTTCCCTTCTCTCTTTCTTTTTATATGCTAAGAAACCCTAGTCCCTATTTTACAAAATAGTCCTCCCTTAAGTTGACAGTTTACATTTAAGTACTTCAATAACTATTTTCCTAAAAAGGAGAAATAGCCTTGCATTAAATCTTCAAGCTTTGACATAGAGGAGCTAAATTGCTGAATA	.((.(((....((((((((.((((((((((((((...(((......)))....(((....)))......................)))))...))))))))).))).))))).....((((.....((((.((((.(((..(......)..))).))))............(((((...((((((((((....))))).)))))....(((((.........((((((........)))))).............					ATTTCTGGTTTGTAGAGAGGAGA	5p
novel_mir_299	Chr09:2774271:2774444:+	174	-68.1	CCAAGGTGATGGGTTTGCCAGCTTGTCAGATTCATATGTACTTGAACTCAGCACGTAGCTGAATCAAAAGATGTTGGGTCTAGCAACTCACTAGACCCACATTTACTTGGGCTTAGCGTGTAGCTAAACCCAAGAATATTAAATCTGACAACTTGCTAGACTCACATGTACTTG	.(((((((.(((((((((.((.((((((((((...((((..((((..(((((.....))))).)))).((((((.((((((((.......)))))))))))))).((((((.(((((.....))))).)))))).))))..)))))))))))).)).))))))))))...))))				10	TCTGACAACTTGCTAGACTCA	3p
novel_mir_3	Chr01:6038710:6038818:+	109	-28.95	CAAAAATGGTTTCAGATTGGATGTATTGGCATGAGCAAACCTGCAATCTTGACAAATAAAATTACAGCAGTATTGAGTGCCGTTGCTATCCAATTGAACACTGAAGTTT	.......((((((((.(((((((((.((((((...(((..((((......................))))..))).)))))).))).))))))))))).))).......	10	TTCAGATTGGATGTATTGGCA	5p
novel_mir_30	Chr01:44800308:44800411:-	104	-29.2	TTCCAAAGCTTCTTTTGAAGATTCTGAGGGCGTGAAATCCTTTGATGGAAGAAATTCTATGGGCTGAGGATGAGCTCTGTAGGACACTTTAGTAGGCTTTTTTT	....(((((((...((((((.((((((((((.....(((((((.((((((....)))))).)...))))))..))))).)))))..)))))).)))))))....	8	TCTTTTGAAGATTCTGAGGGC	5p
novel_mir_300	Chr09:3202783:3203025:-	243	-40.1	AATTACTGATAGAATGTTAGTCGATGATTTGAAAAGGAATTAAAACCTAACAATTCTCTCTTCTCCTCCCATTTCTTCTTCTTCTTCTTCTTCAATTCAGTTAGGTCAAGATTTATTCATGTCTAGGATAAAATGCAACAACAATTTTTAAAGAAGTTTTTTTCTTCTCAATGAACAAACTCTTTTAAAAGACAAACCACCAGCTTCACTAAAAAAATCAGGAGAAACATTTTATTAGTATTG	...(((((((((((((((..((..(((((((((.(((((((..........))))).)).)))...................................((((.(((.....(((((((.......)))))))............((((((((..(((((..(((........))).)))))..)))))))).......))))))).........)))))).))..)))))))))))))))...				11	AAAAAATCAGGAGAAACATTTT	3p
	scaffold_613:5479:5721:+	243	-40.1	AATTACTGATAGAATGTTAGTCGATGATTTGAAAAGGAATTAAAACCTAACAATTCTCTCTTCTCCTCCCATTTCTTCTTCTTCTTCTTCTTCAATTCAGTTAGGTCAAGATTTATTCATGTCTAGGATAAAATGCAACAACAATTTTTAAAGAAGTTTTTTTCTTCTCAATGAACAAACTCTTTTAAAAGACAAACCACCAGCTTCACTAAAAAAATCAGGAGAAACATTTTATTAGTATTG	...(((((((((((((((..((..(((((((((.(((((((..........))))).)).)))...................................((((.(((.....(((((((.......)))))))............((((((((..(((((..(((........))).)))))..)))))))).......))))))).........)))))).))..)))))))))))))))...					AAAAAATCAGGAGAAACATTTT	3p
novel_mir_301	Chr09:8448319:8448424:-	106	-43.7	GAGAGAAAAGAAGAGGTAGAAGAAGAAGGGAAAGATATCTAAAAAGGTTGCGTTTTTAATGGCAACCTTTCTCTCCTCTTCTTCTCTTCCTCTTCCTCTGCTCTTC	(((((....(((((((.(((.((((((((((.(((........((((((((..........))))))))))).))).)))))))))).))))))).....))))).				9	AAGAGGTAGAAGAAGAAGGGA	5p
novel_mir_303	Chr10:1194342:1194444:-	103	-49.21	TACTGTTCAATGAACAGTAGAGCATGCCTCCACTGTGCCCTGAACAGTTTTTTTTTATTTTTGAAAACAGTGGAGGCATGCCTCCACTGTTCAGTGAACGTGA	(((.(((((.((((((((.(((((((((((((((((..............................)))))))))))))).))).)))))))).)))))))).				6	TGAACAGTAGAGCATGCCTCC	5p
novel_mir_304	Chr10:2572089:2572166:-	78	-24.5	GACGCTTTGAATGAGGCTGCGGGCCTTGCAAATGCATATTTAAATGTGGTGCAGGTGCAGGTGCAGGTGCAATGCAAT	...((.(((.....(.((((..((((.(((..(((((...........)))))..))))))))))).).))).))...				6	GGTGCAGGTGCAGGTGCAGGT	3p	14	GGTGCAGGTGCAGGTGCAGGT	3p
novel_mir_306	Chr10:20810168:20810376:-	209	-49.3	GCACAGCAGGCAACTACCCAATTCAACCAGATGCTCCATAAATTTGCATCAGCTTGTTACGTGGATCTAGTGAAACCCTACAGCTTTTCCTTCTTGTTTCTGGACCACAATATATTGGGCAAGGACATCGAAGCAGCTGTGTATAGTTAATGTCAATACAAAAAAAAAAACTGATTATATTTGGAATTGTGGTAGCGGTTGTAATTGTG	.(((((..(((..((((((((((...(((((((.(((((.(((..((....))..)))..)))))..((((........((((((....((((.((((..((..(((........))).))..))))..)))).))))))((((.(.......).))))..........))))....)))))))))))).)))))..)))....)))))				8	ATTTGGAATTGTGGTAGCGGT	3p	15	ATTTGGAATTGTGGTAGCGGT	3p
novel_mir_307	Chr11:3170861:3171065:-	205	-36	ATAGCATGTAACATACTTCTTAGATATTAATAGTTTGTAAGTTGATATATCTTGATGTAAATATACATACTAAGCATGTTAACATAAAATAGTGGAATACATGTCAAAAATCAGATAACAGCCAAAGATAACCACCATAGAAGAATTAGTCGCCACAAGCTAGTACATCTATTACCAGCTAGGTATACAGAATATTATGTGCTTA	..((((((((..(((.((((...((((...(((((.(((.((((...(((((..(((((....))))).....((((((...(((......)))....))))))........))))).))))..............(((((.(.((((((........)))))).).)))))))).))))).))))..)))))))))))))))..				7	CCAGCTAGGTATACAGAATAT	3p
novel_mir_308	Chr11:7196064:7196185:-	122	-38.5	TATCGATCCAAGTGATGGAAGGGCAGAGGCCTTTGGTGTCCCCTCTAGTCAAGAATTGGGGCCTCACAATCACTAGCCAATATGCTTTTCTCTCATGCCTTTCTTCGTTCATGGTTCGATAT	((((((.(((..(((.(((((((((((((......(((.(((((((.....)))...))))...))).......(((......)))....)))).)))))))))....)))))).)))))).				11	AGTGATGGAAGGGCAGAGGCC	5p
novel_mir_309	Chr11:7200048:7200149:-	102	-25.07	TTATACCCAAAATGATCGGCCATACTATTGCTATCCATAATGGGAAGGAGCATTTACCTATTTATATAACAGATTGTATGGTGGGTCATAAATTAGGAGAAT	.....((....((((((.(((((((.(((.........(((((((((.....))).)))))).........))).))))))).))))))......)).....				14	AATGATCGGCCATACTATTGC	5p
novel_mir_31	Chr01:47524602:47524730:-	129	-35.4	AGACTTGGAGACATGGAGACAGGGAAGACATGTTCCAGTTTATCAGTCACTTATGGAGAGAGTTTTTAATTTTGGGAAGCGAAGAGACTCTGGAATGATTTCCCTTTCGTCATCCTTTTCTCTGATAAG	....(..((((...(((((((((((((.(((..(((((....((..((.(((.(.((((..........)))).).))).)).))....)))))))).)))))))...))).)))...))))..)....	9	ACATGGAGACAGGGAAGACAT	5p				11	ACATGGAGACAGGGAAGACAT	5p
novel_mir_310	Chr12:2411409:2411656:+	248	-43.26	AACTATCTTAAAAAGGCGGGAGGAGGGGGATTTCATTTTATGGTAAAAAGTTCATTCATTTCAATTATTTCACAAGAAAACAAAAAAGAAAACAAGGGATCGGTTGAATTTCAAATAGTAAGTTTTACTAATAAGATACGAAGACTTACTTCACATTTGGAATTACATAGAAAAGACTATTTATCTCAAAGAGGTTTACGGAAAATTCTAGGAAAACGCCAACGACTACTGTCTTATTTGGCAAAGAA	..((.(.((((((((((((.((..(..((.((((.......((((((.((((..(((..(((((((((..(........................)..)).)))))))((((((((((((((((((..((......))..))))))))))....)))))))).......)))..)))).))))))....((((.(((....))).))))..))))...))..)..)).))))))).))))).).))..				11	AAAAGGCGGGAGGAGGGGGATTT	5p
novel_mir_312	Chr12:8561992:8562306:+	315	-60.7	GTAATTCATTCAGACGAGAGAGAACGACGTGTTTGAGATTCAGGCTACATGGAGGAATTTTGGTATAAAGACTTTATTTTTATTATCCTATTTTATTTATTTATTTAATGTTGAGTAATTATTATTTTTTTGGGTTTGTTCCAACCTATTAGATATTATTTAGGTGTTTATTTCATTATTAGACTTATGTTAGTTGATTACTAGTTTAGGCCTTTTAGATTTCAGCAGAAGACTATTTTATGTTTTTTAGCTGCA	....(((((.((((((((((((((...((..((((......((((((((((.((.(((..(((.(((((.((((......((.((((......((.(((((((........))))))).)).........((((((......))))))...)))).))...)))).))))).)))..)))...)))))))((((.....)))).....)))))...(((((((((((((((((........))))))).)))).)				7	CAGACGAGAGAGAACGACGTGTT	5p
novel_mir_313	Chr12:12628282:12628358:+	77	-25	AACATACAAGGTGAGTAGATAGTATGGTAGTAAATATATTACTTTCTACCATACTATCGGATCTCATAGAATCCTGC	..........(((((..(((((((((((((.(((........))))))))))))))))....)))))..........				9	TACCATACTATCGGATCTCAT	3p
novel_mir_314	Chr12:11152457:11152530:-	74	-20.46	TTTTTTTTGCTTGCTAGCATCTTCAGACTTGTAAAATTCAGATGTCCAAGTCATAGGTGCTAGAGCCACTCTTT	........(((..(((((((((...((((((...............))))))..))))))))))))........				12	TTGCTAGCATCTTCAGACTTG	5p
novel_mir_317	Chr13:12234272:12234462:+	191	-52.4	CTTAAAAAATAATCGCTATCACACTCCAAAACATATATTTCATAGAATTATTATCTCTCTGGTCACCAAAAATTAGAAAATGCAAATGACACAAAGGACATAGTGGTCCTGTTATATATTAGCAGAAAACAAACAACAGGCCAAGGTGGCTTAGAGTGTGTTTGGCAGTATGGTAGCGGTTGCTTTTTAAA	.(((((((.((((((((((((.((((((((.(((((.((((................((((((........))))))...(((.((((......(((((......)))))......)))).))))))).........(((((.....)))))...)))))))))).))).)))))))))))).))))))).				8	TGTTTGGCAGTATGGTAGCGGTT	3p	12	TGTTTGGCAGTATGGTAGCGGTT	3p
novel_mir_318	Chr13:2986168:2986386:-	219	-41.56	TGATTAGTCTAGGATTTGAGCTCGTTTTAAGTGACTTATGCCCTAACAGTTAAATTATAGGACTAACCTTGAGGAGTAATTCAATAATTTAAGTCTTGGTTTCCTCCCAGTAATTACCAGGCTTTTTAGGGTTATTAGAAACTTATATAGTTGTTAATTTCAGTACTTATAAGATTAATAAAGATACACGTAAGCTGACTCGGACATCCATATTAATAA	..((((((...(((((((((.(((.((((.(((.((...(((((((...(((((((((.(((.((.((....))..)).))).)))))))))..((((((...............))))))....)))))))....)).......(((..((((((((((...........))))))))))..)))))).)))).)))))))))..)))..))))))..				9	CGTAAGCTGACTCGGACATCC	3p
novel_mir_319	Chr14:6431167:6431332:+	166	-48.92	GTCCCAAAGTGAAACGGTTGTTCTTCCTTCCCCGCTCCCTCTTTTTATACATATGCGGTGGCGGCTAGGTAACATAATGGAAATGTATCGGACTGCAAATCCTGGAATGACGGTTCGACCCCGTCCTTGGCCTCGGGGAGTGGCGAGCAGCACGGAACTTTAATTA	.....(((((....(((((((((..((((((((((..((.(.............).))..))(((((((.........(((..((((......))))..)))......(((((.......))))))))))))..)))))).)).))))))).))..))))).....				9	CGGGGAGTGGCGAGCAGCACGGA	3p
novel_mir_32	Chr02:12799266:12799440:+	175	-59.1	ATCTCGATAAAATGAGTACAACTATACCAAGAAATATCATATACGGTGATCGGAATAAGCTACACTTGTTGCTCATAGATGACAAGTGGCTCATTTGCCTACGGTGACCAGTGTGACCCACTCCAATCACAATTGATTATTTTTCTTGGTATTGTTGGATTCGTCTTATCGATAT	...(((((((.((((((.((((.(((((((((((.((((......(((((.(((....(.((((((.((..((............(((((......))).))))..)).)))))).)....))).)))))...))))....))))))))))).)))).)))))).)))))))...	9	TTGGTATTGTTGGATTCGTC	3p				8	TTGGTATTGTTGGATTCGTC	3p
novel_mir_320	Chr14:973693:973977:-	285	-80.9	GAGTGTGAGATCGTAACAAGTTGCAAGATGCATGATCTAGTGCATGATCTTGCATTGCAGGTCTCAAAATCAGAAGTGTTAAATCTGGAGGAGGATTCGGCTGTTGATGGTGCATCTCATATTCGTCATCTAAATCTCATATCTCGTGGGGATGTTGAGGCAGCATTTCTAGTGGGTGGTGCTAGAAAATTGCGAACTGTTTTCTCAATGGTTGATGTATTCAATGGGTCTTGGAAATTCAAAAGCTTGAGAACT	..((((((((((((((.....((((((((.((((........)))))))))))))))).)))))))..((((((..((((.(((.((..((((..(((((((.((((...(.((.(((((...(((((.(((..((((((((((.....))))).)))))..(((((((((((.......))))))))..)))...............))).)))))......)))))...)).)...)))).))).))))..))				8	TCTCAAATTGCAACGGTCTGA	3p
novel_mir_321	Chr14:15324897:15324970:-	74	-22.9	AGAATTGTGTTGATCAAATCTTAGTCGTCTGAAACGTGATTTGGACGATTTCAGACTTGTTTTCAGCTAATTTG	.((((((.(((((.(((.(((.(((((((..((......))..)))))))..))).)))...))))))))))).				24	TGATCAAATCTTAGTCGTCTGA	5p
novel_mir_322	Chr14:17522186:17522491:-	306	-194.9	TTTCAAAAGGTCCATCATATCTCGGCACCAACCCTTGATGTTGTCTTTCCCACAATTTTCTTCCAGATTTGTGGAGTTAATTTGAGCAACACCTTGTCGCCCTCAATGAATTCCAGCAATCTTCGTTTCTGGTTAGCATAATTAAGCATCCATCTTCAAGGTGTTGTTTGAGCAAGAAACGAAGACTACTGGAATTCAGTGAGGGCGACAAGGTGTTGCTCAAATAAACTCCACAAATCTTGAAGAAAATTATAG	((((.((((((((((((((((((((.(((((((((.((((((...((((((..((((((((((.((((((((((((((.((((((((((((((((((((((((((.((((((((((...(((((((((((.((........(((((((..((((.....)))).))))))))).)))))))))))...)))))))))).)))))))))))))))))))))))))).)))))))))))))).))))))))))...)				47	TCCATCATATCTCGGCACCAA	5p
novel_mir_324	Chr15:1513339:1513526:-	188	-66.8	TGGTTATTGTCTCGAGACAGAAAAGATGGAGACAAAAACTTTTTTGGTTGAAGAGGCAGAGACAAAATAAATCTGTCTTTGTGATAATTTTAGAGTGAATTCCTGTATTTTCAAAACAAGAAGTATAAGGAGACATGTCTTATCTACCCCCACTGTCTCCGTCTCTTATGTTTCGATACAGTAACCAA	((((((((((.((((((((.((.(((((((((((...(((((((...(((((((.((((.((((...((((..((((.....))))..))))...))...)))))).)))))))...))))))).....((((....))))............))))))))))).)).)))))))).)))))))))).				130	CTCGAGACAGAAAAGATGGAG	5p
novel_mir_325	Chr16:7224206:7224439:+	234	-74.29	GAAATTGTAGTTAAAATTCTAGGGCATCAGTTTAGGACTTCAAAAGGTGGCCAACAACACTTGTTTCTCTCCAAAGGTCTTGCAGTAAACCTAAACATCAAACCATACTATCTATAAAAAGATCCTTCAAACTGTTTGAGATTTAGTTACCGATTTTTTTGAGAGAGAAAAAAACTGTTCTTTTCTTCCTTTTGAAACTCCAAACTAATGCCTTAGAATTTTAGCTGGTAATGT	.......((((((((((((((((((((.(((((.(((.(((((((((.((..((.((((....((((((((((((((..(((..((((..(((((..((((((......((((......))))..........))))))..))))))))))))..)))))).)))))))).....)))).))..)).)))))))))..)))))))).)))))))))))))))))))).......				18	TTAAAATTCTAGGGCATCAGT	5p	21	TTAAAATTCTAGGGCATCAGT	5p
novel_mir_326	Chr16:8112530:8112605:+	76	-23.1	CAACAAATCAAGTTCCTTTCATAGCACAGGTGTCGGTTATACTATACAGTTGGCTATGAAGGATCAAGCATTTGTT	.((((((((..(.(((((.((((((.(((.(((.((.....))..))).)))))))))))))).)..).)))))))				9	ATACAGTTGGCTATGAAGGATCA	3p	9	ATACAGTTGGCTATGAAGGATCA	3p
novel_mir_327	Chr16:10898586:10898812:+	227	-68.4	TGCAGGCATACCATGTGAATAGTTTTGCTTGGGACATGACATGGAGAAAGCAATTTGACCAGCACTGGGCGTTGACTGACTGACTTCTAGGTGCATGTATGGGCATGAATGTGCCTTTGCGTGAACAACTAAAAAAGCTACTACAAATCATCCTGGTGGTGGTCCACTAGTAAAAGTTTGGGATCAAGAAGTTTACTCTCTTTGTGGTCTCAGGTTCGAGCCCTGTG	.((((((((.....)))....((((.(((((((((...(((.(((((((((..(((((((.((.(((((.(((........))).)))))((.((((((.((((((....)))))).)))))).))..........)).....(((((....(((((((....))))))).....))))))).)))))..))))..))))).))).)))))))))..))))))))).				31	TCTCTTTGTGGTCTCAGGTTC	3p	38	TCTCTTTGTGGTCTCAGGTTC	3p
novel_mir_328	Chr16:11164286:11164463:+	178	-33.5	AATAATTTTTTTACCTTTACTATGTCTGGATATTTGAATTTCTGTGATCCTGCCCCAAAAGCTCTCTCATATTGCAACTGAAGAGCTCAAACACCAAGCACAGCTTGTCATCATGAAAGAAAGCGCGTTGTAACCTGTGAATCAACTTTTTATATATATTAAAGGTAATCGGAGGACA	.....(((..(((((((((.(((((.((((...((((.((((((((((...........((((((.(((.........))))))))).......(((((...)))))..)))))...))))).((((........))))..))))...)))).))))).)))))))))..))).....				12	TTACCTTTACTATGTCTGGAT	5p
novel_mir_329	Chr16:13222343:13222691:+	349	-147.73	GAAAAGTTTTGTCACCTCATTTGCAGTTCCATGCAGAAAATTAGGGTAGAATATTTCTTGTTTGTGCCCTTGTTTTCTTGGATTAATCTTGTCATTTGAGTTTGATTTTATTGTTTTAGTATATGTATTTTGTTAGCGTTTGTACTTGTTTAATTGTTATTTGTCAAAGAAACTTGTACAACTTGAATATCAAAGAATTTTTTCGCAAAATACATGAAAAATAACCAAATTCCAAACTCAAAAGAGTCATTTCAT	..(((((((((((.(((((((((((((((((((((((((((((((((((((((((((((((((((..(((((........((((((........((((((((((((((..(((((((....((((((((((((......((((((..((((..(((........)))..))))..)))))).(((.....)))...........)))))))))))).)))))))..))))..)))))))))).(((....)))..				9	TGGAACTGCAAATGAGGCGAC	3p
novel_mir_33	Chr02:13939358:13939492:+	135	-34.32	ACCTTCTATATTATAACCAAGACTAATGCATTAGTCTTTTATTCTGTTGTATTGATTCATAAATGCTACAATAATTCTTTATTTCTGCATAAATTAAACAGGTTATGTATTATTCTTGGTTATAATATTGAATTT	...(((.(((((((((((((((.((((((((...........((((((....(((((.....((((...(((((....)))))...)))).)))))))))))..)))))))).))))))))))))))).)))...	424	TTATAACCAAGACTAATGCAT	5p				342	TTATAACCAAGACTAATGCAT	5p
novel_mir_330	Chr16:4677291:4677381:-	91	-38	ACAGTGAATGAAGTGGGTCACACGAGCCGTCTAAAGATTTCAGAGCTCACTTGCCTTCAGGCCGCTTGTGTGGCCCACTCCAGTAATAGTT	((.((...((.((((((((((((((((.((((.(((........((......))))).)))).)))))))))))))))).))...)).)).				8	AAGTGGGTCACACGAGCCGTC	5p	12	AAGTGGGTCACACGAGCCGTC	5p
	Chr19:12233282:12233593:-	312	-120.9	CGATATCTTTAGACGACTCGTGTGGTCCACTTCGTTTCACAAATAATTTATGGTGTCATCATTGAAGCTTTGGTGTGTCTCCATGGTTATTTTTTTTACTTTCTTTGTATTTTTCTCTCTCCTTGTAATTTGTGAAGAGAGAGGGTAAAGAAAAAAGTTAAAAAAAAATAAAGAGATATCATAAGTACATCAAAACTTCGATTATGACATAATTGGTATCGTTGAAAAGATCTCGATGATAATGATCTAATGACA	.((((((((((((((.((((((((..((((((((((.(((............(((((((.(((((((.(((((((((((((.....((((((((((((((((.(((......(((((((((.(..(.....)..).)))))))))....))).)))))..))))))))))).))))).........)))))))).))))))).)))))))..(((((.(((((....(((((...........)))))))))).)					AAGTGGGTCACACGAGCCGTC	3p		AAGTGGGTCACACGAGCCGTC	3p
novel_mir_331	Chr16:10646868:10647232:-	365	-103.4	CCATTGCTGAAGTAATGTAACCGCTTCCTCTTGGCTCCCGCAATCTTCAAGTAACTGATATTTTAACAGGATAATAGATTTCCAAAGTGGGGATGTAGAGTGATGAGCAGTCACAGACCATATAGTATTCTGTTGTAGGTAAAAGTGATGAATCCATTGGATCCATATGGAGTCTGTTTTGAGATGAATGTTCCAGAGTTGTTTTGCTAAGAAGCTAAGTCAAATAAACCCAGGCCTCCTTCCTTCTTGGGGAGA	.(((.((((..........((((((.(((((((..((((((.....(((.(((((((......((((((((((.((.((..((.....))..)).))..(((((.....)))))...........))))))))))..((.(((((..((...(((((((....)).))))).((((((((.....(..((...(((..(((((((.((((((((....(((...........))).......)))))))).))))				233	TGGACACAAGATGGTGGTGGT	3p	209	TGGACACAAGATGGTGGTGGT	3p
novel_mir_332	Chr16:14153959:14154094:-	136	-64.76	AAGAACGTTAGCTGTCCCCCGGAGTTTCCCTGACCACTTCACTGGGGCTATAATTCTACTCTTCGTGTTTAAGGGTAGAGGCAACCCTTCCTCACTGAAGTGTTTGGGGGAACTCTGGGTGGCATTTAACACTGTT	......(((((.((((.(((((((((((((..(.(((((((.(((((......((((((((((.......)))))))))).........))))).))))))).)..))))))))))))).)))).)))))......				6	TGGGGGAACTCTGGGTGGCATT	3p
novel_mir_333	Chr17:1583016:1583222:+	207	-36.5	AGTTTCAATAAAAGGTAAAGGCAACATCTCAATCAGGCTGAAAAATAATAATCATAGCTACATCGTAGATGTTTGCTATATTCTAGCCATAAAGCATAATGATGCAACCATATTATTCGATAGTTTCACCCACATTTAACTAGTGTTTTGCCTATTTTTATATATAAAATGCCTTGATATTCTTTGTTTTATGTTTTGAAGAAACTT	((((((..(((((.((((((.(((.((.((((...((.((((((((((((...(((((.(((((...)))))..)))))..............((((....)))).....)))))))......))))).))...........((((((((..(((....)))..)))))))).)))).))...))))))))).)))))..)))))).				88	AAAGGTAAAGGCAACATCTCAA	5p
	Chr17:1611464:1611670:+	207	-36.5	AGTTTCAATAAAAGGTAAAGGCAACATCTCAATCAGGCTGAAAAATAATAATCATAGCTACATCGTAGATGTTTGCTATATTCTAGCCATAAAGCATAATGATGCAACCATATTATTCGATAGTTTCACCCACATTTAACTAGTGTTTTGCCTATTTTTATATATAAAATGCCTTGATATTCTTTGTTTTATGTTTTGAAGAAACTT	((((((..(((((.((((((.(((.((.((((...((.((((((((((((...(((((.(((((...)))))..)))))..............((((....)))).....)))))))......))))).))...........((((((((..(((....)))..)))))))).)))).))...))))))))).)))))..)))))).					AAAGGTAAAGGCAACATCTCAA	5p
novel_mir_334	Chr17:15024548:15024744:+	197	-51.65	GCCAGCTGATGTGCCATCTCATTTTGGGTGGTGGTTGGTACAAAATAAAATTCAAAAAACTTAATCGAACCCTATGCCAAATGGACTCTGAACCATGAATTGGGTCACCTGTTACGTCAAGAAAAATGATAAAAAGTGATGGTTCAATTAGGACCAGCCCATCAGACCATGCGGATCCAGATGGCACCGACCCGTTA	..........(((((((((...((((.((((((((((((....................((((((.(((((.....((((((((........))))...)))).((((...((((((........))).)))...)))).))))).)))))))))))))......))))).))))...)))))))))..........				89	CCATGCGGATCCAGATGGCAC	3p
	scaffold_61:176908:177066:-	159	-37.9	GCCAGCTGATGTGCCATCTCATTTTGGGTGGTTGGTAAAAAAAAAAATCAAAAAACTTAATCGAACCGCTGAAGTACGTCAAGAAAAATGATAAAAAGTGATGGTTCAATTAGGACCAGCCCATCAGGCCATGCGGATCCAGATGGCACCGACCCGTTA	..........(((((((((...((((.(((((((((..............................((((.......((((.......))))....)))).((((((.....))))))....)))).))))).))))...)))))))))..........					CCATGCGGATCCAGATGGCAC	3p
novel_mir_335	Chr17:944834:945013:-	180	-42.14	AATAAAAATTGAATTTTTTTAACTGGGTCGGACCCGACAAGAATAAAATTGGGATTGTGATCAAATTCTACATCATCAAACGATCTCCTTCTAATTTTTTGAATAAAACACAATTAAAAAAAATAAAAATAAATTTTTTTTAACTGGGTCAGACCTAGTTCAATATATTTAGCTTTGGAC	....(((.((((((...((.(((((((((.(((((..((((((.......((((((((.....................)))))).)).......))))))............(((((((((((........)))))))))))..))))).))))))))).))...)))))).)))....				5	GAATTTTTTTAACTGGGTCGGAC	5p
novel_mir_336	Chr17:2798224:2798294:-	71	-28.9	GTCGAGAGCGTCTGGCTTGAGAAGATGACCAGTGTTACTTGGAGTCCTTTGGAGGCTAGGCGCTTGGAGAA	.((..(((((((((((((..((((((..((((......)))).)).))))..)))))))))))))...)).				7	TCTGGCTTGAGAAGATGACCA	5p
	Chr17:2812672:2812742:-	71	-22.8	GTCGAGAGCGTCTGGCTTGAGAAGATGACCAGTGTTACTTGGAGTCCTTTGGAGGCTAGTTGCTTGGAGAA	.((..(((((.(((((((..((((((..((((......)))).)).))))..))))))).)))))...)).					TCTGGCTTGAGAAGATGACCA	5p
	Chr17:2821760:2821830:-	71	-28.9	GTCGAGAGCGTCTGGCTTGAGAAGATGACCAGTGTTACTTGGAGTCCTTTGGAGGCTAGGCGCTTGGAGAA	.((..(((((((((((((..((((((..((((......)))).)).))))..)))))))))))))...)).					TCTGGCTTGAGAAGATGACCA	5p
novel_mir_337	Chr17:10624883:10625020:-	138	-44.3	CTGGTTTATTCTGATCAGGCACATGGGCATTCATGCAGCCAACATGTGATGATTCACTTTGTGTAGGCAAATACTCTCCATAAAAACTATTATTCAGAGTTCCGGTGCTTATTTGGCCTGAAAGAAGGATCAAACCAT	.(((((((((((..((((((..(((((((((......(((.((((((((....))))...)))).)))....(((((..((((......))))..)))))...)))))))))...))))))....))))).)))))).				8	CTGATCAGGCACATGGGCATT	5p
novel_mir_338	Chr18:352900:353063:-	164	-46.3	AAGTCCTAGTTCTAAAATGTCAGTGGGTGAGGAGCCCATGCACTTCGCAACATTCCTATTACGTGTGGTCACCAGAATCCTACTTCCAGGCAAACCACACTTGAGGGAGTTTCTTAGTTGCTCCCACTTTGTAGCATCTTCATTCCACACATCATCAAGGACAA	..(((((.(.......((((..(((((((((((((...(((.....))).............(((((((..((.(((......)))..))...)))))))....((((((.........))))))........)).)))))).)))))))))...).)))))..				10	GCATCTTCATTCCACACATCA	3p
novel_mir_339	Chr18:1025470:1025604:-	135	-63.5	CATAAGGTTTTATGTTTGACAGAAACCCCCTCATGTTTTCAACCCTACCGAGGTTTTTTGTCAAGGTTTCTGTCAAATTTATATAGTACAGGGTAGGAAACATGAGGGGGTTGCTGTCAAGCATAAAAGCATTTG	.....(.(((((((((((((((.(((((((((((((((((.(((((..(...((..((((.((.......)).))))...))...)...))))).))))))))))))))))).))))))))))))))).).....				11	TATGTTTGACAGAAACCCCCT	5p
novel_mir_34	Chr02:14658628:14658852:+	225	-79.8	GTCACCCTGAGTTCCTCCTAGCTTCTTCAGTACCCGTGGAAAGCTAATGCTACAATTATCTTGAGCTGGTAAGACTGGCAGGTGTCAGATTTGGATGTGTTAAAGGTAATATTATTGATTATTTACGGCGCCATTCAAGTATTTGTTCTACTGTTAGAGGATTTAATCAAGTATATGTGGTATTACTCCTGATTTGCTGAAGGGTTTGGAGGAACTCTAGGTGCT	(.((((..((((((((((.((((.((((((((.....(((....((((((((((..((((((((...(((....(((((((....((((((((((((((((..(((((((.......)))))))..)))).)))))))..))))).....)))))))...)))...))))).))))))))))))).))).....)))))))))))).))))))))))..))))).	9	GTTCCTCCTAGCTTCTTCAGTA	5p
novel_mir_340	Chr18:5737218:5737326:-	109	-18.4	TACTGGTCTAATGTTTGTTACATGGGTTGAGGAGAAAGCTTAAGACAATTAAACATTGTATTATCTATATTTAATTATCTGCAACTCGAGTTACTAAACTTATATGAGT	.(((.((.(((.((((((.((.(((((((.(((.(((...(((.(((((.....))))).)))......))).....))).))))))).)).)).))))))).)).)))				15	ATCTGCAACTCGAGTTACTAAAC	3p
novel_mir_341	Chr18:15728879:15729092:-	214	-43.3	AAATATTCTTGAGCAGGCTAGACTTACTGATAATAAGACTATAGATACTCTCATTGAGGTTAACGCAAGATATTCTTCTTCTGATGGTTTACCTTTGTCAGATTCTACTTTATACCGTACTATTATTAGGAGCTTGGTATATCTCATTATTACTCGTCCATATATTGTATATGTTGTTCATATTGTTAGTTAGTTAGTTTGTTGTGTCTCCTAT	...........((((((((.((((.((((((((((.(((..((((..........((((.((.(....).))..)))).(((((..(.......)..))))).))))...(((((((..(((....))).....)))))))..............)))((((((...)))))).......)))))))))).))))))))))))...........				6	GAGCAGGCTAGACTTACTGATAA	5p
novel_mir_342	Chr19:2520649:2520780:+	132	-27.81	GGCAGTTAAACGGTCTGTCTTCATTCTTTGTTTTCCAACTCGTTAACCGTTGGATCAGGCTGAGATTTTAAAAACAGCTTCTAAACATGTTACTCTTTATTCTGGACGGTTGGATCGAAGATTTGTTATGTA	(((((.........))))).....((((((...((((((.(((((((..(((((...(((((............))))))))))....))).............)))))))))).))))))...........				39	TCTGGACGGTTGGATCGAAGAT	3p
novel_mir_343	Chr19:9697924:9698007:+	84	-34.6	GATCATAGAGGAGCCTCTTTACCGTTCTGTATAAATATGCTATTCTATTTATATAGATATGGTAGAGGGGCGCATTCAATCCTT	.......(((..(((((((((((((((((((((((((........)))))))))))).)))))))))))))...))).......				59	AGATATGGTAGAGGGGCGCA	3p	98	AGATATGGTAGAGGGGCGCA	3p
novel_mir_344	Chr19:3972751:3972846:-	96	-19.87	TATAATGAGTTGTGGAAGCAAGATATGGGTTCCCCTAATTTGTGTAGCTAGATACAACATTTATACACCTGTTCTTGTAACAAGACAACTATGTGG	((((...((((((.(..((((((.((((((.........((((((......)))))).........))))))))))))..)...)))))).)))).				7	TGTGGAAGCAAGATATGGGTT	5p
novel_mir_345	Chr19:15292684:15293047:-	364	-64.14	TTTGAGAATAGAGAAAATGGACGTGATAATAGTTTAATTCATATGAAATTACCAAAAACTCCACATAAACAAACTGAAACCCTACCCAACACTCTTTTGTCCCTATAAAAGGACGTGATAAGCAAAGTAAGCAGGCGGCTGTCATCTCCAAAGTTCCCATCCTCTAATTCATCCATCTCTTCAACTATTACTCTCCTGGTATGGTGTAACTGTAATCTATTTTATATTTTCATTTTTCTAGTATCACAATTAGTG	.(((.((((((((.(.(((..((((((....((((.((((..((((((((.............(((.((((((..((......................(((((......(((.((((((.((...((......)).)))))))).)))............................(((((.((((........((((...((((.((.(((((......))))).)).))))...)))).........)))).				14	AACATTACGAATATATATTCT	3p
novel_mir_346	scaffold_1018:12855:12928:+	74	-19.7	TGTTCGGAATGAAAATTGCTCACAACCAAGGTACAAGGCAATATTGGTTGTGAAAGGTTTCGGTCAAAAGAAGG	..(((.((.(((((.((..((((((((((.((.....))....)))))))))).)).))))).))....)))..				35	TTGGTTGTGAAAGGTTTCGGT	3p	49	TTGGTTGTGAAAGGTTTCGGT	3p
novel_mir_347	scaffold_123:13455:13624:-	170	-35.6	GGGTAAATGTTAAAAAATCAATTTAATCCAAAAACTTAAGCTGTTTGGTGAGGTTCTAAGATATGATTTATATTATTCTCTAACACACACCCTTAAGTGAAAGCTTTTTAAGTTTAAATCTTGTGCATGTCCATACTATTAGGTTGAGATGGTTTTTTGATATGATATCA	.((((.((((((((((((((.(((((((...(((((((((..((((((((.((((...(((.(((((....))))))))..))).).)))).........))))..)))))))))......((((......))))......))))))).))))))))))))))..)))).				12	TAGGTTGAGATGGTTTTTTGA	3p
novel_mir_348	scaffold_1337:6003:6252:-	250	-53.4	TTTTAATAAGCCAATTTGATTTAATTATGGGCCAAATTAAAGATTAATTATGTTTAAAAATTAATTTGGATTCAATTAAAGGATTTAATTAGGTGTAAAGACTACATTATACTTTAAATGGGTCAAATTAATTTTATTAGGACTTAATTGGTGATTAAATGGGTCAAATTAATTTTATTAGGACTTAATTGGTGAAAAATTAAGTTTAGGAGCTCACTTTGGACTTAATTGAGAAGATTGGAATTTTAGA	.(((((....(((((((..((((((((.((.(((((...((((((((((.......((((((((((((.(((((.((((((....(((((((.........))).))))..)))))).))))))))))))))))).....((((((.(((.....))).)))))).))))))))))....((((((((((.......))))))))))..........))))).)))))))))).)))))))....)))))				94	TGGACTTAATTGAGAAGATTG	3p
novel_mir_349	scaffold_186:2895:2969:+	75	-25.5	CGATCTAATAAGATTAACAAGAGCCATCATAGAGTCCATTGATGGTGCCCCTTGTGGTCTTAAAGAATTAGATCA	.(((((((((((((((.((((.(((((((..........)))))))....)))))))))))).....))))))).				12	AGATTAACAAGAGCCATCATA	5p
novel_mir_350	scaffold_20:764796:764889:+	94	-24.4	GCACGAGTTTGGCCAAGGTACATCCATCTATTGGGCATTTAAAAAGGCTTGTTTCGTTGAATTTGGAGGGATGTTGCAGGCTAAAAACTCTTCC	....((((((((((...((((((((.((((......((((((..(((....)))..)))))).)))).))))).))).)))))..)))))....				20	TGGAGGGATGTTGCAGGCTAA	3p
novel_mir_351	scaffold_24:149561:149670:+	110	-45.6	GTGAAGGCAGCTGGCGGCTGGCGGCATACAGCTGGTTGCTGGTGGCTGGGCGGTTGTAAGTGGTGGCTGGGCGGTGATAGCTGGTGGCTGCAAGTGGTGGTTTCCTTCCT	..(((((.(((((.(.(((.(((((...((((((.(..((....(((.(((.(..(....)..).))).)))))..)))))))...))))).))).)))))).)))))..				20	AGCTGGTGGCTGCAAGTGGTGG	3p
novel_mir_352	scaffold_24:305645:305749:-	105	-40.3	GGCTGGAGGCTCGGCTCGGCGCGGCTTAATGGCTTGAATATGGCGCGCGTGGAAGGCACTCGTCTTCAACCTCTGGGCGCGTCGGCTGCGCGTGGTCAAACAGTG	((((..(.((.((((.(((((((.((((..((.(((((.((((.((.(......))).).))).)))))))..))))))))))))))).)).)))))........				11	GGGCGCGTCGGCTGCGCGTGG	3p
novel_mir_353	scaffold_24:611912:612004:-	93	-41	GCTTGTTGCCATCTGGATGGTTGAAGATCGGAGAAGAAGCTGTCGGGGCTGGTGGCGTGTCGGTGGTCTTCGATCCTGTTGGTGGCAGCGGTG	(((.(((((((((.(.(.((((((((((((..((....((..(((....)))..))...))..)))))))))))).).).)))))))))))).				17	ATCTGGATGGTTGAAGATCGG	5p	14	ATCTGGATGGTTGAAGATCGG	5p
novel_mir_354	scaffold_25:484488:484597:+	110	-45	TTCTTCGGCTCGGCTGGAGGCTTGGCTTGAGGCTCGGCGCGGCGCGGCTTAACCGGCTCCAATATGGCGCGCGTGTGGCTCAGGCGTCGTCTACCTCTGGGCGCGTGGCT	..((.((((((((..((((((...(((((((.(.(((((((((.(((.....))))).((.....))))))).)).).)))))))...)))).)).)))))).)).))..				7	CGGCTGGAGGCTTGGCTTGAG	5p
novel_mir_355	scaffold_25:547786:547890:+	105	-28.9	TGAATGGATGTGGTGAAAAGGAGTTTCCTCCTGGGATATTACCAAATCTTTCTCAACTGAAAGTCTTTATATTAGAGGAGATTGATTATGACTACTTTCCAGTAA	....((((.(((((.(.((..(((((((((.(((.......)))...(((((......)))))...........)))))))))..)).).)))))..))))....				10	AGAGGAGATTGATTATGACTAC	3p
novel_mir_356	scaffold_27:473342:473636:-	295	-55.4	TTCTCAGGAAATTAGTCGAGATACATATAAGTTAACCCAAATACTCACAATTATATAAAAAAAATTAAGCATAGGAAAATAGTACATATAGCTATTAAAAAAAAATAGAACATGTCATTGTTACCCTTTTTCAGTTGACTTCACATGTGAGGCTAGAGACAAAATAAAAGACTAAGGGTTAAACCAAAAAGTCCAGTATTTAGATTGTAAACTCTAAACTCTTGCACGTGGAATGCGTGATTGATAATAAAGCAA	.......((((..((..((((.((((((((((((((....................................(((..((((((((((....(((((.......)))))...)))).))))))..))).....(((((.(((.......(((..(((((((((((((...((((...((.....))....))))...))))....))))...)))))..)))...(((((.....)))))..........))))))				8	ATTAGTCGAGATACATATAAGTT	5p
novel_mir_357	scaffold_30:165330:165557:-	228	-46.7	AGGAATTTACCCCTTCTTCATCTGATCTTGTTCCTATTATCTCCTCCATTTTCTTTTATTCTTCAACTCTAATCTCTTCCAAGTTTACGAGGTTCGGCAGCAACACAAGAGGGAGCAATTTCTTCAAACTCTTACAACCAGAGCATTCAAACTCTTTAACACTAGAACATATACCATGATAAGATGGAGATGATGGTGGAGCAGAGCAGAACCAAGAAAATGAAACCA	.((..((((....(((((..((((.(((.(((((.((((((..(((((((((...((((.......((((((.((......)).))).)))((((...........(((((((((......))))...)))))......((((........)))).........)))).......)))).)))))))))..)))))))))))))).))))...)))))..)))).)).				31	TGGAGCAGAGCAGAACCAAGAA	3p
novel_mir_358	scaffold_30:207250:207353:-	104	-23.3	CATTTTCCGTTCGTAATTCAATCGGTAACTACCGACGGAAATTTTCTGTCGGTAGTTACCGACTGAAGTACGGACTGAAAAGT	..(((((.(((((((.((((.((((((((((((((((((.....)))))))))))))))))).)))).))))))).)))))..				9	TCTAGATCAAGATGTTTAGCAA	5p
novel_mir_359	scaffold_32:360438:360520:-	83	-49.4	TAGTAGATTCTCTGCTGAAATTTACACTGATTCCAGATTTATTACATGGAATTTATACCTAAGTAAAGGGGGATGTTACATCGGGGTTATTTTTTATACCTTTGTATACCAGTAGTCCCTTTTTATAGTGTCCCTTTCTACCACAGTTGTAGCATTTCATAGTCTTTTTACT	.((((((....(((.((((((((((((((.(((((...........)))))...........(((.(((((((..(((....(((..((((...(((((....)))))..))))..)))......)))..))))))).)))..))).))))).)))))))))....))))))				28	TCGTAATTCAATCGGTAACTA	5p
novel_mir_36	Chr02:15654126:15654297:+	172	-44.5	TAGTAGATTCTCTGCTGAAATTTACACTGATTCCAGATTTATTACATGGAATTTATACCTAAGTAAAGGGGGATGTTACATCGGGGTTATTTTTTATACCTTTGTATACCAGTAGTCCCTTTTTATAGTGTCCCTTTCTACCACAGTTGTAGCATTTCATAGTCTTTTTACT	.((((((....(((.((((((((((((((.(((((...........)))))...........(((.(((((((..(((....(((..((((...(((((....)))))..))))..)))......)))..))))))).)))..))).))))).)))))))))....))))))	113	CACAGTTGTAGCATTTCATAG	3p	77	CACAGTTGTAGCATTTCATAG	3p	25	CACAGTTGTAGCATTTCATAG	3p
novel_mir_360	scaffold_36:103319:103655:+	337	-112.84	CTTCTTTCTACAGATCGGTCTGTTATGTGTTTCTTGTTCTTCTCCTCTGCTTCAGGTGGCGGTGGAGTTGTGGGTGTCGCCGCTGTGGTCTAGGCGTTGATGATTTTCGCTCCTCTTGGTAGATCTGGCGGTGGCCGTGGAAGGAGCGCCGGAGGCCGGTCGGTGCAAAGGAGA	(((((((.(((.(((((((((.(...(((((((((..(((.((((.(((((......))))).))))....))).((((((((((.((((((.(((...........))).((....)))))))))))))))))).....))))))))).).))))))))).))).))))))).				6	TGATTGACGCCAAAATTGACA	5p
novel_mir_361	scaffold_38:221614:221787:+	174	-71.6	CTTCTTTCTACAGATCGGTCTGTTATGTGTTTCTTGTTCTTCTCCTCTGCTTCAGGTGGCGGTGGAGTTGTGGGTGTCGCCGCTGTGGTCTAGGCGTTGATGATTTTCGCTCCTCTTGGTAGATCTGGCGGTGGCCGTGGAAGGAGCGCCGGAGGCCGGTCGGTGCAAAGGAGA	(((((((.(((.(((((((((.(...(((((((((..(((.((((.(((((......))))).))))....))).((((((((((.((((((.(((...........))).((....)))))))))))))))))).....))))))))).).))))))))).))).))))))).				10	CAGATCGGTCTGTTATGTGTT	5p
novel_mir_362	scaffold_422:46793:46862:+	70	-21.1	TTCCAGAACTGTTCAGGCAATTCCAGAAGTGTCCCTCTGCAATTTCTGGAGTTTAGGGACTATTTTGTAA	...(((((..((((....((((((((((((((......)).))))))))))))...))))..)))))...				8	CAATTTCTGGAGTTTAGGGAC	3p
novel_mir_363	Chr01:1881696:1881789:+	94	-22.3	CACATAGAGCTGGAAATTTTGGAAGACTTGAAATATTGGGGCAGTTCAGAACAGCAAGCTCCTGGAGCTTCGGAAATTCGCCATGGTCAATCTC	......((.((((.((((((.((((.(((.(......(((((.(((......)))..)))))).))))))).))))))..))).).))......							8	TGGAAATTTTGGAAGACTTGA	5p
novel_mir_364	Chr01:8356539:8356626:+	88	-62.7	ATGTTCCAGATGGGAGTTTAACCAAGCATGTTTGAACAATCTCATTTTATTGTTCAAACATGCTTGGTTAAACTCCCATCAGGAACAA	.((((((.((((((((((((((((((((((((((((((((........)))))))))))))))))))))))))))))))).)))))).							9	TGGGAGTTTAACCAAGCATGT	5p
novel_mir_365	Chr01:9169411:9169490:+	80	-35.9	AAAAATTAGCTTTTGTGGTTGAGTTTTGTGCATAAATGGGTTGTACCCTACCACAACCTCAACCACAAAAGCTAAAACAA	.....((((((((((((((((((..(((((.......(((.....)))...))))).)))))))))))))))))).....							8	TTTTGTGGTTGAGTTTTGTGCAT	5p
	Chr01:27688261:27688340:+	80	-36.9	AAAAATTAGCTTTTGTGGTTGAGTTTTGTGCATAAATGGGTTGTACCCTACCACAATCTCAACCACAAAAGCTAAACCAA	.....((((((((((((((((((..(((((.......(((.....)))...))))).)))))))))))))))))).....								TTTTGTGGTTGAGTTTTGTGCAT	5p
	Chr01:32447164:32447243:+	80	-31.9	AAAAATTAGCTTTTGTGGTTGAGTTTTGTGCATAAATGGATTGTACCCTACCACAACCTCAACCACAAAAGCTAAACCAA	.....((((((((((((((((((..(((((.......((.......))...))))).)))))))))))))))))).....								TTTTGTGGTTGAGTTTTGTGCAT	5p
	Chr02:14245649:14245853:+	205	-50.32	ACAGCAAACAGTAACTACAGTCTAGCCCCGGCAGCCATGAGAAAGGGGCAATATATATACAAGCTAGCAAAAACAGAAATCCATTCTGTCAGCAGGTTGAGGGTTTATTAAGTGGAGGTTGAGGTTTGGGTGTAGAACCACTAAAAAGCTACAAAAAGCAAGAAATATTAGTTTTTGTGGTTGAGTTTTGTGCATAATTGGGTTG	.((((...((((..(((((.((.((((.((((..((((........(((.............)))...........((((((..((((....))))....)))))).....))))..)))).)))).)).)))))...(((.(((.(((((((((((..((......))..)))))))))))...))).)))....)))).))))								TTTTGTGGTTGAGTTTTGTGCAT	3p
	Chr03:8323157:8323236:-	80	-30.8	AAATATTAGCTTTTGTGGTTGAGTTTTGTGCATAATTGAGTTGTACCTAACCACAACCTCAACCACAAAAGCTAAACCAA	.....((((((((((((((((((..(((((.........((((....))))))))).)))))))))))))))))).....								TTTTGTGGTTGAGTTTTGTGCAT	5p
	Chr05:12142280:12142359:-	80	-34.5	AAATATTAGCTTTTGTGGTTGAGTTTTGTGCATAATTGGGTTGTACGCAACCACAACCTCAACCACAAAAGCTAAACCAA	.....((((((((((((((((((..((((.........(((((....))))))))).)))))))))))))))))).....								TTTTGTGGTTGAGTTTTGTGCAT	5p
	Chr10:15179696:15179775:-	80	-35.7	AAAAATTAGCTTTTGTGGTTGAGTTTTGTGCATAATTGGGTTGTACCTAACCACAACCTCAACCACAAAAGCTAAATGTA	.....((((((((((((((((((..(((((.....(((((.....))))).))))).)))))))))))))))))).....								TTTTGTGGTTGAGTTTTGTGCAT	5p
	Chr11:4590166:4590244:-	79	-23.4	AAATATTAGCTTTTGTGGTTGAGTTTTGTGCATAATTGAGTTGTACCCAACCACAACCTCGACCACAAAATCAATATCT	..(((((.(.(((((((((((((..(((((.........((((....))))))))).))))))))))))).))))))..								TTTTGTGGTTGAGTTTTGTGCAT	5p
	Chr12:10814627:10814706:+	80	-31.1	AAAAATTAGCTTTTGTGGTTGAGTTTTGTGCATAATTAAGTTATATCTAACCACAACCTCAACCACAAAAGCTAAAATAA	.....((((((((((((((((((..(((((.........((((....))))))))).)))))))))))))))))).....								TTTTGTGGTTGAGTTTTGTGCAT	5p
	Chr13:12089008:12089087:-	80	-36.9	AAAAATTAGCTTTTGTGGTTGAGTTTTGTGCATAAATGGGTTGTATCCTATCACAATCTCAACCACAAAAGCTAAAACAA	.....((((((((((((((((((..(((((.....(((((......)))))))))).)))))))))))))))))).....								TTTTGTGGTTGAGTTTTGTGCAT	5p
	Chr14:12424910:12424989:-	80	-29.3	AAAAATTAGCTTTTGTGGTTGAGTTTTGTGCATAAATGGGTTGTACCCTACCACAACCTCAACCACAAAAACTAAAACAA	.....((((.(((((((((((((..(((((.......(((.....)))...))))).))))))))))))).)))).....								TTTTGTGGTTGAGTTTTGTGCAT	5p
	Chr19:15511178:15511266:-	89	-34.5	GGAGGTTAGTTTTTGTGGTTGAGTTTTGTGCATAAATGGGTTATACCCTACCACAACCTCAACCACAAAAACTAAAATAAACACACCCG	((..(((((((((((((((((((..(((((.......(((.....)))...))))).)))))))))))))))))........))..)).								TTTTGTGGTTGAGTTTTGTGCAT	5p
novel_mir_366	Chr01:13446581:13446707:+	127	-56.4	AGGCTATTGTTCAGTGAACAGTGGAGCATGCCTCCACTATTCACTAAACAGTTTTTTTTTTTTAAACAGTGGAGGCATGCCTCTACTGTTCGCTGAATAGGTTTTTTTTTTTAAATCAGTGTAGTTA	.(((((((((((((((((((((((((((((((((((((............((((.........)))))))))))))))).)))))))))))))))))))(((((........)))))...)))))).							9	TCAGTGAACAGTGGAGCATGC	5p
	Chr05:13424438:13424545:+	108	-63.6	GAATAGTGGAGCATGCCTCCACTGTTCACTAAACAGTTTTTTTTAAAAAAAAAACAGTGGAGGCATGCCTCCATTGTTCAGTGAACAGTGGAGCATGCCTCCACTGTT	.(((((((((((((((.(((((((((((((.(((.((((((((....)))))))).(((((((....))))))).))).)))))))))))))))))).))))))))))								TCAGTGAACAGTGGAGCATGC	3p
	Chr06:18719066:18719168:+	103	-60.8	AGGCTACTGTTCAGTGAACAGTGGAGCATGCCTCCACTGTTCACTAAACATTTTTTTTTAAAACAGTGGGGGCATGCCTCCACTGTTTGCTGAATAGGTTTTT	......((((((((..(((((((((((((((((((((((((...((((........)))).))))))))))))))).))))))))))..))))))))......								TCAGTGAACAGTGGAGCATGC	5p
	Chr10:125645:125756:+	112	-56.4	ATGTTATTGTTCAGTGAACAGTGGAGCATGCCTCCACTGTTCACTGAACAGTTTTTTTTTTTAAAAAAAAAACAGTGGAGTCATGCCTCCACTGTTCGCTGAATAGGGTTTT	......((((((((((((((((((((((((.((((((.((((...)))).(((((((((.....))))))))).)))))).)))).))))))))))))))))))))......								TCAGTGAACAGTGGAGCATGC	5p
	Chr10:8989001:8989087:+	87	-38.7	GGACCCGGTCCGGCCGGATCAATGTAGCTATGCTGCACTGTTCACTGCTCCATTGTTCAGTGAACAGTGGAGCATGCCTCCCCTGTT	(((...(((((....)))))......((.(((((.((((((((((((..(....)..)))))))))))).))))))).)))......								TCAGTGAACAGTGGAGCATGC	3p
	Chr14:7306865:7306976:+	112	-59.1	AGGCTATTGTTCAGTGAACAGTGGAGCATGCCTCCACTATTCACTAAACAGTTTTTTTTTTAAAACAGTGGAGGCATGCCTCCACTGTTTAGTGAACAGTAGAGCATGCCTC	(((((((((((((.((((((((((((((((((((((((............(((((......))))))))))))))))).)))))))))))).)))))))))......)))).								TCAGTGAACAGTGGAGCATGC	5p
	Chr18:9400017:9400104:+	88	-53	GCTACATTGTTCAGTGAACAGTGGAGCATGCCTCAACTGTTCACTGAATAGTGTAGCATGCCTCCACTGTTCATTGAAGAGTGGAGCA	(((.((((.((((((((((((((((((((((..((.((((((...))))))))..))))).))))))))))))))))).)))).))).								TCAGTGAACAGTGGAGCATGC	5p
novel_mir_367	Chr01:28972980:28973104:+	125	-25.2	GTCATGCCTTTTGGTCTCAAAGTGGCACCCTCATTATTTTAAAAGGCCATAATTAAAGTATTTGAACCCATGCTTCGATCAACTTTAATCTACATTGATGATGTGTTACTTTTCTCCAAAGATGA	.((((...((((((....((((((((((..((((((...............((((((((..(((((.......)))))...))))))))......)))))).))))))))))...))))))))))							11	TTGATGATGTGTTACTTTTCT	3p
novel_mir_368	Chr01:2252375:2252501:-	127	-57.8	CTCATGAAATCCAAGTGGACTTCCCTTACAATCTACTCTTTCAGTTTCACAGAAGATCCAGATTAGATTTTAAGGCAAACAAATTGATAGAGCAGATTGTAAGGGAAGCCCACATGGATTTCAACCC	....(((((((((.((((.(((((((((((((((.((((.(((((((..(..((((((.......))))))..)......))))))).)))).))))))))))))))).)))).)))))))))....							3959	TTGTAAGGGAAGCCCACATGG	3p
novel_mir_369	Chr01:8356534:8356629:-	96	-64.9	CTGTTGTTCCTGATGGGAGTTTAACCAAGCATGTTTGAACAATAAAATGAGATTGTTCAAACATGCTTGGTTAAACTCCCATCTGGAACATTTAGA	(((.((((((.((((((((((((((((((((((((((((((((........)))))))))))))))))))))))))))))))).))))))..))).							27	TGATGGGAGTTTAACCAAGCA	5p
novel_mir_37	Chr02:16629816:16629912:+	97	-41.7	GGGCGAGCGGTTCCTTGCTGGAGAAGCAGGGCACGTGCAAAATCCTGATGAAGTGCTTACACTTTGCACGCGCTCTTCTTCTCCAACACGGGCTCCT	.((.((((....((.((.((((((((.(((((.(((((((...........((((....))))))))))).))))).)))))))).)).))))))))	11	CACGCGCTCTTCTTCTCCAAC	3p	6	CACGCGCTCTTCTTCTCCAAC	3p
novel_mir_370	Chr01:16409717:16410079:-	363	-109.76	AGTATTACATCTAACGGTTAGGATATTTTTGGTATTTTTCAAATTTTTTTTAATAAAAATCAATATCTTACTCTCGTGAAGAAAAACTAAAAAAAACCTGAATAGTCGAGGATGTGTAATC	.....(((((((.((..(((((...((((((((..(((((..((((((......)))))).......((((....)))).)))))))))))))...)))))...))...))))))).....							7	TTACGAGCAACTCTAGGTAA	3p
novel_mir_371	Chr01:41805799:41806090:-	292	-52.7	TACATTCATTTGTTTGACAGTGTGGTTGCGGTTTCTTTTTAAATAGCTTTTCGTGGCAAAATGCATGGCAATGATTTTTTTTTATTTTTTAAAAATTATTTTTGACATCAGCACGTCAAAATAATTTAAAAATACTAAAAATATATTAATTTAAAATTAATAAAAAAATAAAATAAAATTTAAATTTTATTAAAAATACTTTTAAAACACGTAAACAAAAAAATCTATTGGAGAAAGATTCATGCCACTACTCTT	...((((.((((((((...((((((((((((..((((........(((......)))........(((((.(((.(((((((((((((((..((((((((((.(((........))))))))))))).....(((........(((((((.....))))))).........((((((((....))))))))...................)))....)))))))......)))))))).))))))))........							12	TGTTTGACAGTGTGGTTGCGGTT	5p
novel_mir_372	Chr02:9688968:9689170:+	203	-50.4	GAAGAAGGGAAGAGGAAGGTGAAAGAAATGGTCATCGAGAGTAAGAATTTAAATGTTGTTGGGATTTGTGGCATTGGTGGGTCTGGAAAAACTACTTTGGCTAATGAAATCTGTAGAGATGATCAAGTTAGATGTAAGTTTTAATTAAAGAATCTCTCTTTCCTTTACTGTTTTATTTATAAATTTTTCTTTTTCTTTCTTTC	(((((((((((((((((((((((.((((((((.(..(((((....................((((((.((((...(((((...........)))))...))))...))))))..((((((..(..(((((((.......)))))))..)..)))))))))))..).)))))))).)))))....)))))))))))))))))).							10	AGAGGAAGGTGAAAGAAATGG	5p
novel_mir_373	Chr02:15654711:15654896:+	186	-38.7	AATTAGTCTTGGGTATAACAGACTCTGTTTAGACTATTGTACAAATTACAAAATATTTGAAGAAGATGATGATTTTATCATTTTGTTGTTGTATATGAATGACATGTTGGTAATAGACCTCAACAAAGATTGAGTCCACAAATTAAAGATACGGTTAGCTAGGGAGTTTGATATGAAAGACCTAGG	.....(((((...((((.((((((((..((((.(((((((((..(((((.............(((((((((....)))))))))..(((..(......)..))).....))))).(..(((((......)))))..)..........).))))).))))))))))))))).)))).))))).....							14	TAGCTAGGGAGTTTGATATGA	3p
novel_mir_374	Chr02:2407344:2407442:-	99	-57.8	AACAGTGGAGACATGATCCACTGTTCATTGAACAGTAAAGCACTGTTCAGTGAATATGCCTCAACTGTTCAGTGAACAGTGGATGCATGCCTCTACTGT	.(((((((((.(((((((((((((((((((((((((...(((.(((((...))))))))....))))))))))))))))))))).)))).)))))))))							11	TCAGTGAACAGTGGATGCATG	3p
	Chr11:16151619:16151725:+	107	-39	GCTTCACTGTTCAGTGAACAGTGGATGCATGACTCCCCTATTCCCTGAATAGTGAATGCATGCCTCCACTGTTAACTGGACACTTTTTTTTTTAAATCAGTGCAGTT	(((.(((((((((((.(((((((((.(((((......((((((...))))))......))))).))))))))).)))))))...(((......)))..)))).))).								TCAGTGAACAGTGGATGCATG	5p
novel_mir_375	Chr02:3061401:3061492:-	92	-40.6	CCACTAGCAGTTGAAGCTGCCAGCATGATCTAACTTCCTTGCTTCTTTATCAAGGATGGATTTAGATCATGTGGTGGTTTCACCTGTTGATG	.((.((((((.((((((..(((.((((((((((((((((((.........)))))).))..)))))))))))))..)))))).)))))).))							5	TTAGATCATGTGGTGGTTTCA	3p
novel_mir_376	Chr03:917207:917533:+	327	-105.56	CTGGGTCGGCCGAGAGAGGGAAGAACGGTGGTTGGCCGAGAGGGGAGAAGGAGCGTGTGGCTGTTCTGGGAAGGAGGAGGATCGGCTGAGAGGGAGAAGGAAAATCAAAGGGGCAGCTGTGGAGAAAAAGGAGGAGGGGCTGCAGTGTCGGCAGTGAAAGGAGCCAAGCTCTTGGCTGGCCAGAAGAAGAGAGAATTTTCCAACGGGGAGGGGGGCGGCGGCTCCGGAGAAAAAGATGGGTTTAGCTTTAGGTTT	((((..((((((((((((((((((..((((((...((....)).((((.(((((.(((.(((.((((...........((.(((((..((((....................((((((.(...............).))))))......(((..........)))...))))..)))))))....(((((.....)))))........)))).))).))))))))..(((((((.((..(...(((((((....)							10	CGAGAGAGGGAAGAACGGTGG	5p
	Chr03:926075:926401:+	327	-108.26	CTGGGTCGGCCGAGAGAGGGAAGAACGGTGGTTGGCCGAGAGGGGAGAAGGAGCGTGTGGCTGTTCTGGGAAGGAGGAGGACCGGCTGAGAGGGAGAAGGAAAATCAAAGGGGCAGCTGTGGAGAAAAAGGAGGAGGGGCTGCAGTGTCGGCAGTGAAAGGAGCCAAGCTCTTGGCTGGCCAGAAGAAGAGAGAATTTTCCAACGGGGAGGGGGGCGGCGGCTCCGGAGAAAAAGATGGGTTTAGCTTTAGGTTT	((((..((((((((((((((((((..((((((...((....)).((((.(((((.(((.(((.((((...........((.(((((..((((....................((((((.(...............).))))))......(((..........)))...))))..)))))))....(((((.....)))))........)))).))).))))))))..(((((((.((..(...(((((((....)								CGAGAGAGGGAAGAACGGTGG	5p
novel_mir_377	Chr03:2888008:2888097:+	90	-24.92	AGTGGTCCTAAGATTTGTGAGACTCGAACTGGTGACCTCTAAAGAACAAATCTAAAACTTGACCAGTTGAGCTACACCTCTCAGGATTCC	.(..(((((.(((..(((.((.(((.(((((((.(.......(((.....)))......).)))))))))))))))..))).)))))..)							13	TGACCAGTTGAGCTACACCTC	3p
	Chr13:12374680:12374767:+	88	-30.4	GTGACTCTAAGATTTGTAAGACTCAAACTGGTGATCTGTAAGGAACAAACTAGAGGTTGACCAGTTGAGCTACACCTCTCAGGGTTAG	.(((((((.(((..((((.(.(((((.((((((((((.((.(.......))).))))).)))))))))))))))..))).))))))).								TGACCAGTTGAGCTACACCTC	3p
novel_mir_378	Chr03:8149010:8149139:+	130	-45.7	GGAAATTTACCATGACTATCCTATAGTTTAGTCGTTTTTACACTTACCCTCCTTGTTTTCACAAATTACTGTTTACATCCTTGGTGAGTATAAAATAGACTAAATTATAGGATGGTCTAGGATGTAAACT	.........((..((((((((((((((((((((..(((((.(((((((.....(((....(((......)))..))).....))))))).)))))..))))))))))))))))))))..)).........							6	CTAAATTATAGGATGGTCTAG	3p
novel_mir_379	Chr03:9891884:9892005:+	122	-38	AGCGTTTAGTTCAGTGGTCAACAGGTGAGGCTTGTCTTGACCCCGTCCCGAATTCGACCCTCCATGTGCATGTCTGTTACCCTCATGGTGCCTTACCTGTCTATTGGGCTTGTAGGATGTTC	(((((((((((((((((...(((((((((((.............(((........)))...(((((.(((....)))......))))).)))))))))))))))))))))....))))))).							11	TCAGTGGTCAACAGGTGAGGCTT	5p
novel_mir_38	Chr02:18168186:18168410:+	225	-42.72	ACACTTACAAGTATTGAGCATATTCTAGATGATTTCTTAAACGTACTAACGCAAATATCTTCCAAGAAATATTTAATTAGAATTCATCTTGTTTTCTCAGAAGATTTCAAGCTTGACACTATTGCCTTATTTGACACAGGTGCAGATTTAAACTGTATCAAAGAAGGCGTGGTTCCAAAATTTTTTTTACAAAATACATCTGAAAAACTCTCTGCTGCTAATAAT	.........((((..(((....(((.(((((((((..((((.........((....((((((..(((((.......................)))))..)))))).....)).((..(((((.(((((.(((((.((((.............)))).))))).))))))))))..))........))))..)))).))))))))...)))..)))).........	32	ATACATCTGAAAAACTCTCTGC	3p	25	ATACATCTGAAAAACTCTCTGC	3p
novel_mir_380	Chr03:5810380:5810512:-	133	-56.7	CGAGATACACGCAAACTGGTCCGGACACCCACGTTAATCTTAAAAAAAATTATAATATTTGATTCGAATTGTTACTAAATTTCTTTTTTTTTAGTTTAACGTGGGTGTCCGGGTCAGCTTGCGCGCACCTTGA	((((...(.(((((.(((..(((((((((((((((((.((.((((((((((((((((((((...)))).))))).))).....)))))))).)).)))))))))))))))))..))).))))).)...)))).							23	GCAAACTGGTCCGGACACCCA	5p
novel_mir_381	Chr03:10565446:10565744:-	299	-55.51	ACCACGTATAAAATGTTTGGTAGAAGTGTGGTTGTGGTTGCTTTTCAAAGTAATTTTTACTTGGAAATGTATCAAAATAATTTTTTTTATTTTAAAAAATTATTTTTGATATAAGTGCATCAAAATAATCTAAAAACACCAAAAATATATCAATTTGAAGTAAAGAAAAAAAAAATAAATTCAAATTTTTTTAAATACCCTTTTGAAAAGCAAAAAAAAAAAACGAGATTCAGTTAAAAAAACATGTAAAAACTA	...((...(((((.(((.(((.(((((((((((....(((((((((((((...(((((((((.(((.(((((((((((((((((((.......))))))))).)))))))))).(((...................)))..............))).)))))))))..((((((((........))))))))........)))))))))))))..............................(((((.......							24	AAATGTTTGGTAGAAGTGTGGTT	5p
novel_mir_382	Chr03:12752711:12752870:-	160	-65	GGATCTGGTCCGGCTGGACAATAAAGAACGTCTCCACTGTCTCCATATAGAGTGAATATTCAATCTTCACTGTTCACTTTTGTAAAAGTGAACAGCTCCACTGTTTATTTTTACAAAAGTGAACAGCTACATATGGAGGCAGAGAGAAGCATCATGAAAC	...(((.((((....)))).....)))...((((..((((((((((((.((.(((....))).))....((((((((((((((((((((((((((.....))))))))))))))))))))))))))....)))))))))))).)))).............							5	TACATATGGAGGCAGAGAGAAGC	3p
novel_mir_383	Chr03:14315793:14315888:-	96	-29.9	TGCCATTAGAAAAGTTGGTCAACGGAAAACACATTCCAGTCAAAGAAAAATTTGGCTTGGTTTTCAGGAAAGTGTTTTCCTGAAAAATTTGGGCGG	.(((.......(((((..(((..(((((((((.(((((((((((......))))))).........)))).))))))))))))..))))).)))..							15	AAAGTTGGTCAACGGAAAACACA	5p
novel_mir_386	Chr04:17310578:17310689:+	112	-31.6	CCGACGGAATATTTTCCGTCTGTAATTCAGTCGGCAACTACCGACGGAAAGTTTCCGAATTAAAAAAAAAGGCGGGTCGCTGATGTGGAGGTTTTGGCGGGTTATTTGTTTT	..(((((((....))))))).(((((((.(((((.((((.((.(((...(((.((((..((.......))..))))..)))..))))).)))))))))))))))).......							6	CTGATGTGGAGGTTTTGGCGGGT	3p
novel_mir_387	Chr04:23210106:23210240:+	135	-54.8	GAGAGTTTGGTGTTAAGGTTTGATGGGAAAGATTTATTTGTAGTGTAAGCAGATGAAGTCTTACATAAATGGTATTGGTATTCAACAATTTACTGGAAGTAGTTCTTTCCCATCAAACCTCAACATTACGCTCTA	.(((((.(((((((.(((((((((((((((((.((((((.((((((((((.......).))))).........((((........))))..)))).)))))).))))))))))))))))).))))))).))))).							22	TGTTAAGGTTTGATGGGAAAG	5p
novel_mir_388	Chr04:711255:711454:-	200	-44.8	GATACCTGAGTATCCATTTCACTGCTGACCAGTGTTCTTTACCAGGATTGGAGAGGAACCGACTGACCACACCAACTGCATGAGCTATATCCGGCCTTGTGCAAACCATGACATACATCAAGCTACCAACTGCGGATGCATAAGGAACCTTTTTCATCTCATCTCTTTCTTCATCACTTGAAGGACACTACTTAGAACTT	(((((....)))))..........((((..(((((((((((..(((((.((((((((...((.(((...........((....)).......(((((((((((.....(((......))).((........))...)))))))))..))....)))))...)).))))))..))).)))))))))))))..)))).....							8	TCATCACTTGAAGGACACTA	3p
	scaffold_179:6812:6977:+	166	-33.7	GATACCTGAGTATCCATTTCACTGCTGATCAGTGTTCTTTACCAGGATTGGAGAGAAACCGACTAACCACACCATAACATACATCAAGTTACCAACTGCGGATGCATAAGGAACCTTTTTCATCTCATCTCTTTCTTCATCACTTGAAGGACACTACTTAGAACTT	(((((....)))))..........((((..(((((((((((..(((((.(((((((..................((((.........)))).....((.(((((...(((....)))...)))))))..)))))))..))).)))))))))))))..)))).....								TCATCACTTGAAGGACACTA	3p
novel_mir_389	Chr04:6233846:6233945:-	100	-21.33	TTTAAGAATAAGAGAGTGTTTGGCAGTGTGGTTGCGGGTGCTTTTCAAATAATTTTTCGTGCCAAAATGCATGCCAATGATGTTTTTTCATTTTTTAAAA	((((((((..((((((..(((((((.(((..((...((..(.................)..)).))..))))))))..))..))))))...)))))))).							11	AGAGAGTGTTTGGCAGTGTGGTT	5p
novel_mir_39	Chr02:18327591:18327877:+	287	-58.6	GATCGTTGAGCTAGAAATTTGGATTGAGGATGTGGATATATAATTTAGGCTTTTTGGTGTTGCTGAAGCTATTGTGTGATTGTAAGTTTTGAACTTTTGCTATCTACTGCGAAGGAGTGCCACCATTTTACTTTGTATTTTCTAAAGAGGATGGGATACCAATGCCCTGGTAATTATAGTAAAAAATACTAAGAACAGACCCAAGGAACAAAGAATTTGGAACATAACATGAGAATTAGTGGAAAATTTTCTCAT	.....(..(((.((((.((((((((.((((.(((..((((((((...((((((..((.....)))))))))))))))).......(((.((..(((((((........))))))).......(((..((.((((((.(((((....)))))((((.(((((......)))))....(((((.....)))))........))))....))))))))..)))..)).)))..(((((((.......))))))).)))	9	CTAGAAATTTGGATTGAGGAT	5p	10	CTAGAAATTTGGATTGAGGAT	5p
novel_mir_390	Chr05:119561:119653:+	93	-39.6	AAGGTTATCGGGTGGGTGAGCGGGGAAGATAACTTTGGTTTTTGAGATAGTACTTGTTATTTTCCCTACTCCACCCATCCCATAGGTTTCCGA	..((..((((((((((((((..(((((((((((...(((.((......)).))).)))))))))))..)).)))))))))....)))..))..							1373	GGTGGGTGAGCGGGGAAGATA	5p
novel_mir_391	Chr05:725166:725450:-	285	-62.66	ACTCTTTGTAGCTGAAAGTTCCCCTCACATCATTCTCTGCATTCGTAGAATCAGACGTATCCATGTCGCTGACTTTGAGAACGTTGTTAATATGTTTTGATCTTTTTGTTCGAGCGTACCAGTAGATCTTTTTCTTCGGTGGAGACTTCCATCTTCAATTAGGGGTCCGGGTTGAAAAAAATAGTTGAGATAGCATATTAAGATACTTTCCAATCTTTAAGATTAAACGGCAACTCGTGAATAGGAGTTTGATCC	.((((...(((..((.(((((..(((.(((((((.(((((....))))).((((((.(((.((((..((((.......(((.(((.((((((((((...(((((.(((((.......(((....(((((((......(((((......))))).......)))))))..))).......)))))..))))))))))))))).).)).))).((((.....))))...))))....)))).)))...))))))...							17	CAAGTGGTGGAGAAGAATTAT	3p
novel_mir_392	Chr05:10205838:10206077:-	240	-34.7	AAAAATGCTAAAATCATTTTGATTTGCTGATATCAAAAATAATTTTTAAAAAATAAAAAACATATTATTTTGATGCATTTCTAATTGAAAAGCACTTTAAAAAGCAAACGCTACCAGCCTACCACACTACACCCCCTAAATAAGTATCTTCTTAGAAAAAGAAAATGCAATAATATTCTAAAGAGAGATGCTCTGAAAAATATATATATATATACAGTAGAGAATGAAGAATATGAACAT	.............((((((...(((((((((((.........((((((.....))))))..(((((.(((.((.((((((((....(((.............(((....)))...............................((((.(((((.....))))).)))).......))).....)))))))))).))).)))))......)))).))))))))))))).............							7	ATATATACAGTAGAGAATGAAGA	3p
novel_mir_393	Chr05:20002836:20002946:-	111	-21.7	GGTAGATTTTGGGTTTGAAGAAGGCCAAATTCATGGTGATTTCTAGGTTATTGGGTGTTTTTCTATTTGGTGTAAGTAATAGGATGGCAAAAGTAGAAAGAAAAATGTACA	....((.(((((.(((....))).))))).))...(((.(((((...(((((...(((..(((((((..........)))))))..)))..)))))..)))))....))).							13	ATAGGATGGCAAAAGTAGAAAGA	3p
novel_mir_395	Chr06:20570858:20571146:+	289	-77.84	TTATTAATTAAAATGGGGATGGTGAGATTTGAACTTATAATCATCTGGTCAATAAATTCTGATATTATATCAAAGAATCATCTCAATCTAAAAATTTAGCGGTGATGAGATTTGAATTTCTAATTACTTGGTCAACAAACTTTGATATCATGTCAAAAAACCATCTCAACTTAAAAACTTAAAAGCTTAATTGATTTTAGATCAAGATAATTTTTTAATATGATATCAGAGCTTTAATAACCAAACAATCATGAA	(((((((.(((((((..((((((((((((..((.((((.......((((.(.((((((((((((((((((.(((((((.((((..(((((((((((.(((.(((((.(((........))).))))).((((........((((((.....))))))..)))).....................))).)))...))))))))..)))).))))))).)))))))))))))).)))).).)))).......)))).							6	AAATGGGGATGGTGAGATTT	5p
novel_mir_396	Chr06:8251083:8251214:-	132	-64.2	TTTTTCGATTTTGGTCCCTCAAACTATCAAGTCAAAGCAGTTGATCATGGAGGCGGTAATTACAGCCATCTGTTTTTAACGAAGGTGGCCAAATGCTTTGACCTGATAGTTCGAGGGACCAAAATCAGAAAA	.(((((((((((((((((((.((((((((.(((((((((.(((..(((.....((.(((..((((....))))..))).))...)))..))).))))))))).)))))))).)))))))))))))).)))))							6	CCTGATAGTTCGAGGGACCAA	3p
novel_mir_397	Chr06:14295659:14295726:-	68	-23.4	AAAAACCCACTTTTGAACCTTGTGAGAAAGATGACGAGTCAATCTCTGAGGGTAAGGAAGGGGTTGAA	...(((((.(((((..(((((..((((..(((.....)))..))))..)))))..))))))))))...							8	TTTTGAACCTTGTGAGAAAGATG	5p
	Chr14:16760829:16760896:-	68	-24.8	AAAAACCCACTTTTGAACCTTGTGAGAAAGATGACGAGTCAATCTCCGAGGGTAAGGAAGGGGTTGAA	...(((((.(((((...(((((.((((..(((.....)))..)))))))))....))))))))))...								TTTTGAACCTTGTGAGAAAGATG	5p
novel_mir_398	Chr06:21595856:21596077:-	222	-104.75	AATTATAAATTAGCCCTTCTAGTCTTGATAAATGAATTAATTAGTCCCCCTTGTTTCAAAAACTTATTATTTAGTCATTTGATTCGTGTTGATCATGCTTAATTCAATACTACTTTATTCCAAAATTCATTTTTTTTTCACGGAAAGGACTAAATAATTAGTTTTTGAAACAAGAGGGACTATTTAATTCATTTATCAAGACTAGAGGGACTAGTTTATAAT	.((((((((((((.((((((((((((((((((((((((((.(((((((.(((((((((((((((.(((((((((((.........(((((((...........))))))).......((((....................))))..))))))))))).))))))))))))))).))))))).)))))))))))))))))))))))))).))))))))))))							10	TTTATCAAGACTAGAGGGACT	3p
novel_mir_399	Chr06:22130177:22130268:-	92	-30.4	CCAAACCAATTAATTTCGGTTTGGTTTGGTTTGGTTTTTTTCCCTTCCAAACCGGTTCAAATTGAAATTATCCTGGTTGAGTTTTTTCTGGG	((.(((((..(((((((((((((..(((((((((............)))))))))..)))))))))))))...)))))(((....))).)).							8	TAATTTCGGTTTGGTTTGGTTT	5p
novel_mir_4	Chr01:9211476:9211665:+	190	-41.9	TGAAGATCAAAGTTGTGGATTTGACAGGTTAATCTGAATCAATTCAATATATTGTCATCTCAATATTTTAAAAAGACCATCTTAATTAATATTTTTAGTCAAAATATATTTTTACCGGTTATTCAGGTTATCTTTGGATCTATCAAATTGGTCAGGTTATATCAAGTCAACTCACACAATTTTATTTTCT	.((((((.(((((((((((.(((((..(.((((((((.((((((....((((((......)))))).......((((((.........(((((((.....)))))))......(((.........)))......))).)))....))))))))))))))...)..))))).)).))))))))))))))).	9	AGTTGTGGATTTGACAGGTTA	5p
novel_mir_40	Chr02:20417357:20417429:+	73	-32.04	ACTCCTGCATTTGGGAGAAGACATCAATTATTTAATCATGTCAAGTTTTTATCTTCTTCCAAGTGTAGGAGTG	(((((((((((((((((((((.(..((((..............))))..).))))))))))))))))))))).	5	TTGGGAGAAGACATCAATTAT	5p
novel_mir_402	Chr07:1587597:1587847:+	251	-53.12	TTAAGAAGAATTGTGGGATTAGTTGAGGTATACATAGAATTCAAAAAAAAAAACAAATATCACAAGACGATTAATAGCTATAATAAGCTAGCATGACTAATTACTTACCATTCGAGAACTCGAGATTGCATATCGTTAGCACCACTCGTTACATTCCAGGGAATGTTGTGTACAAGTCATGAAATTCTACAACCCATACTGTGCACACATAAAAGCATTTTTCTTAGCTCAATCCCAGTAAATCTTAATGC	.....((((.((((((((((((((((((.....................................((((((...(((((......)))))....................(((((....))))).......)))))).((..........((((((....))))))((((((((.((.(((.............))))))))))))).......)).....)))))))).))))))).))).)))).....							7	TTGTGGGATTAGTTGAGGTAT	5p
novel_mir_403	Chr07:11135136:11135429:+	294	-53.2	AAAGATTTACATGGTTATTAATTTTAGAATTCATGAAATTAATCAAGATATATGTGAACTGGTACGAATAATTATGTTAATAAAAAAAAAAAGTTAAGGTATAGAGATATTTCTTAGAATTATCAAACCTAGGACAAATTGTCCTTTAATCTTGACATTGATGAAGGGAGTGTCTAGAATTGCAGTGAAAGTTGTGGTTTAAAGTATTTTTTTGTTTGAAAATAATATTTTTTTATTTTTAAAAATTATTTTTGA	...((.((((((.(((((((.(((((((((((.(((......))).............((..((.((((((((.((..((((((((((....((((((((.....((((.(((...))).))))......(((((.....)))))...)))))))).(..(..(((((((((..(.((((..(((......)))..)))).)..)))))))))..)..)........))))))))))..))..)))))))).)).							21	TGTTTGAGAGTGTAGTAGCGGTT	3p
novel_mir_404	Chr07:11999400:11999522:+	123	-50.16	ATTAATAAAGATGATTGTCCCATGCACTTCACAAAAGAGCTATTTTATTTTGTTTCTTGCCTTGACCATGTGAACAGAAAGAAATATCATATAGTGAAGTGCATGGGACAATCATTTTGTAAA	.(((...(((((((((((((((((((((((((........((((((.((((((((..((.......))...)))))))).)))))).......))))))))))))))))))))))))).))).							6	ATGATTGTCCCATGCACTTCA	5p
	Chr07:11999393:11999524:-	132	-48.26	ACTTTACAAAATGATTGTCCCATGCACTTCACTATATGATATTTCTTTCTGTTCACATGGTCAAGGCAAGAAACAAAATAAAATAGCTCTTTTGTGAAGTGCATGGGACAATCATCTTTATTAATGTAAAGA	.(((((((..((((((((((((((((((((((.......(((((..((.((((......((....))....)))).))..)))))........)))))))))))))))))))))).........))))))).								ATGATTGTCCCATGCACTTCA	5p
novel_mir_405	Chr07:14885094:14885166:+	73	-37.1	GTGTATCGAGGCTTCTGGCCCAGTGACAGAGGTTTTCTTGCCTCTGTCACCTGGATTCGAGCCTCAACGTGCA	.(((((.(((((((..(..((((((((((((((......)))))))))).)))).)..)))))))...)))))							5	TCTGTCACCTGGATTCGAGCC	3p
novel_mir_406	Chr07:9703724:9703881:-	158	-39	GTTTAACGTGGGTGTCCGGGCCAGTTTACGCGTACCTTGACTATCTATATTTAGCTCTTGCTATCTATATTTAGCTCTTCGAATGGATTGATTGATAACTCATGGGTGATGGACTCTTCCACCTAAATGTTTAAATTAGGCCAAATCCTCACTTGAGT	.(((((.(((((.(....((((((((((.((((.....(((((..((((..((((....))))..))))..))).))......((((..((((.((.(((....))).)).)).)).)))).....)))).)))))).))))....))))))))))).							10	GGTGTCCGGGCCAGTTTACGCGT	5p
novel_mir_407	Chr07:15484819:15484895:-	77	-29.4	CATGAATATATTTGTTGATAGTCATCTAGTGAACATTGAAAGTCATATTAGATGACCATCAACGAAAACATTCATGA	(((((((.(.(((((((((.(((((((((((.((.......))..))))))))))).))))))))).).))))))).							39	TTTGTTGATAGTCATCTAGTG	5p
novel_mir_408	Chr08:5255128:5255471:-	344	-83.8	TTCGTATCAAAAGGCAACAAATTAGAGTCTCTGAAGTGCTTTATTTTTCAATAGCGTTTTCAGTGCTGTACGTTGCCAACACCAATTTTTGGTTGCTGAGATTCTGGCATTTGCTTCCCTTCTAATGAAGCTTATGCATTCAGATATTCCTACATTCTATTCTTAGGCGATGATAATTTTTGAAATCAGTTACATTATTTTTGTTGATTACTCTTAGAGTTTCTTTGCATAGTGTTGGATCTGTAGCTAAGTTTA	..((.((((.((.((((((((((.(((((((((((.(((((..........((((...(((((..((((..((.(((((.........))))).)).(((((((((((((..(((((.........)))))..))))............................(((((.((((((..(((....)))....)))))).))))).........))))))))).....))))..)))))......))))......							9	AAGGCAACAAATTAGAGTCTC	5p
novel_mir_409	Chr08:6563696:6563871:-	176	-70.41	ACCCTTAGCTTCCTTAGTCTTGGCCCAGGGATTCTTACAATCATTATAGTCATATCAGGTCTGTGCTCAATCCATCAGCCAGGCTAATTATGTATAGTCTCCCATCTCATGCCTCCTCACATAGTTCAAACCATGATTGTAAAAATCCCTGGGCCAAGACTAAGGCAGTAGATTTC	.......(((.((((((((((((((((((((((.((((((((((.............((((((.(((.........)))))))))((((((((.........................))))))))......)))))))))).)))))))))))))))))))))).))).......							8	TCCCTGGGCCAAGACTAAGGC	3p
novel_mir_41	Chr02:22319925:22320010:+	86	-57.4	GCCTCCACTATTCAGTGAACAGTGGAGGCATGTGTCCACTGTTGAACAGGGGAGGCATACTCCACTGTTCACTGGACAGTGGAGCA	((.((((((.(((((((((((((((((..((((.(((.(((.....))).))).)))).))))))))))))))))).)))))))).	9	TTCAGTGAACAGTGGAGGCAT	5p
novel_mir_410	Chr09:8448383:8448578:-	196	-47.5	ATAGAGTCCTGTTTGGATTCTACTAAATAAGTGCTGGCTTTCGTGATATATTTGCTGATGTGTAACGTCACCCACCATTTCTCTTGCTTTATACTTTTTGTCCGCTTTGAAGAAATATTGTGGCTCCAAATTTTCACTTTCCAGAGAGAAAGAGGAGAGAAAAGAAGAGGTAGAAGAAGAAGGGAAAGATATCTAA	.((((((((.....))))))))........(((.(((....(((.(((((((....))))))).)))....))).)))(((((((.((((.((((((((..((((..((......))..))))((((...(((((.(((....))).))))).)))).......))))))))...)))))))))))..........							13	AGAGGTAGAAGAAGAAGGGAA	3p
novel_mir_411	Chr09:10839030:10839105:-	76	-46.9	TCACAATAGTTCAATCGTTTCAGCAACCTTAAATAGCCCACTATTTAAGGTTGCTGAAAAGATTGAACTATTGTTC	..((((((((((((((.(((((((((((((((((((....))))))))))))))))))).))))))))))))))..							8	TAAGGTTGCTGAAAAGATTGA	3p
	scaffold_39:333627:333702:+	76	-46.9	TCACAATAGTTCAATCGTTTCAGCAACCTTAAATAGCCCACTATTTAAGGTTGCTGAAAAGATTGAACTATTGTTC	..((((((((((((((.(((((((((((((((((((....))))))))))))))))))).))))))))))))))..								TAAGGTTGCTGAAAAGATTGA	3p
novel_mir_412	Chr10:6389937:6390156:-	220	-116.21	TCTAGCATGTGCGCCAGACCTACGCTACCTTGGACTTGGTGCACTGTCAAGTCCAAGCGTATTGACCTTGGACTTGGCATACTGCCAAGTCTAGGCGCCTTGGACTTGGCTAACTGTCAAATCCAAGCGTATTGGGTTTGACATGCGTGCCAGACCCACGCCACCTTGAACTTGGTGCACTGCCAAGTCCAAGTGTATTGGGTCTGGCATACATGTAAAA	....(((((((.((((((((((...((((((((((((((((((((((((((((((((((.......((((((((((((.....)))))))))))))).))))))))))))....((((((((((((.....)))))))))))).(((((.......)))))............)))))...)))))))))))).))).)))))))))).)))))))....							6	TCCAAGTGTATTGGGTCTGGCAT	3p
novel_mir_413	Chr11:453951:454062:+	112	-23.2	GTTCTGCCTGAAGCAGACTGCATTGCTGGTTTTATCTTAATTTGCTAAATGTTTGTTAATTTATGCTATGATGATTTGCTTATAATATTCATGACTCTGGCGCCAGAGAATA	..........(((((((...(((((.((((..((..(((((..((.....))..)))))..)).))))))))).))))))).............(((((....)))))....							16	AAGCAGACTGCATTGCTGGTTTT	5p
novel_mir_414	Chr11:3783349:3783573:-	225	-37.1	AAAATTAATTTTTTATATTTTAGATCGTTTTAATGTGCTGATATTAAATATAAATTTTAAAATTTTAAAAATATTATTTTTAAATAAAAAATATTTTAAAAAATAAACCCTAATATAATATTAACGTGCTAGTCACATGGCATTGGCTTGAGAGAGTAGAGAATGATGTATTGGCTTAAGTAAACCTAAATTGAACACGACCTAGAATAGTAGAAGCCTCCCATG	.........((((((((((((((.((((((((((....((((((((........((((((....))))))...(((((((((((((.....)))))..)))))))).........))))))))..((((((......))))))..(((((((..((((.(......).))))..)))))))........)))))).)))).))))))).))))))).........							6	TTTTATATTTTAGATCGTTTT	5p
novel_mir_415	Chr11:14943793:14943992:-	200	-48.4	ACTGAAGCCTCCTGAGCCACCAGCAGAACCTCTTTGTCACAACCAAGCTTCCACCACACCAGGTAATCCCCTCCTCCTTTCCTTCTTCTTCTTCTTCTTCTTCATTTTGCTCCACCTCCATTGTTCTACAAAGTGAACAATGAAGAGTGAATTAAGAGTGTGTTTGGTATTGCGGTAGCTGTTGTGGTTTTGGTTTGAAA	..(.(((((....(((((((.(((((.(((.(...((....(((((((....(((......)))......................................((((((....(((((.((((((((........)))))))).)).))).....)))))).))))))))).).)))..)))))))))))).))))).)..							10	TTGCGGTAGCTGTTGTGGTTT	3p
novel_mir_416	Chr11:16000172:16000292:-	121	-52	AACTTAGTGTGTTTTTGTCTGCGTGGCCAACCACGTTTTAACCGATGTATATGATGCTTTTTGAGCGGTCAACTGCAGTTTGAAACGCGGTTGGCCACGTAGAAAAACAGCCCTTAGAGTA	.((((((.(((((((..(((((((((((((((.((((((((....((((..((((((((...)))).))))..))))..)))))))).))))))))))))))))))))).).))..)))).							5	TTGGCCACGTAGAAAAACAGC	3p
novel_mir_418	Chr12:1811631:1811742:-	112	-46.2	TTGGAGAAGCAGACATGGCGTGGTATTGATCCGGCTCATCTTCTGTATTTGCATCAGAAGTTCTTCGCTGAAGACGAGCCGAATCAATATCACTCTTGTACGCTTCATTCTC	..((((((((..(((.((.(((((((((((.((((((..((((((.........)))))).(((((...))))).)))))).))))))))))).)))))..))))).)))..							7	AGACATGGCGTGGTATTGATCC	5p
	Chr12:1815767:1815882:-	116	-49	TTGGAGAAGCAGACATGGCGTGGTATTGATCCGGTTCGTCTTCTGTATTTGCATCAGAAGTTCTTCGCTGAAGACGAGCCGAATCAATATCACTCTTGTACGCTTCATTCTCTAAT	((((((((((..(((.((.(((((((((((.((((((((((((.((....((.......)).....)).)))))))))))).))))))))))).)))))..)))....))))))).								AGACATGGCGTGGTATTGATCC	5p
novel_mir_419	Chr12:8580412:8580657:-	246	-39	ATAAAAAATATTTTTAGTTGAGGTTTGTTTGAAAAAATATATGTTTGGTTAAAACTGTGGTTGAAATTGAGGTTAAACAAAAAGTAATTTAATATATTTGGTTAAGAATGCTTTTGAAATTGAGGTTATAAAATAATTTAAAAATATATATATTAATATTGATGGTTTTTAATTTAAATATTGTAGATTTAACTATTGTTATTACATCATGAAATAAATAATACTTTATATAAAATATTTTTTATT	((((((((((((((....(((((((((((((..............((((((((.(((..((..(((((((....((((....((((..(((((((((.((.....((((..(((((.(((....))).)))))..)))).....)).)))))))))))))....)))))))))))....))..))).)))))))).(((....)))........))))))).))))))...)))))))))))))).							6	TTTTTAGTTGAGGTTTGTTTGAA	5p
novel_mir_42	Chr02:25155936:25156236:+	301	-86.7	GCAGTAGCGATCAGTCCTTTAAGTCGATTCCCCTTGAGTCCCATCGTTGCGTGTTCAGACACGCCACCAACCGCAACAGCTTCTTCTCCCATCTTCAACCATTCAGACGACAACAAGCAATGGTGACGTTGAACCCAGAAGAAGAAAGGATTAACAGAGGGAGATAGTGGTAGATCTAAAAGAAAAAAGGGGGAAACAAAAGTGAAATCTACTGCTTGTGTTTGTTGGGTTGCCTTGCAGGTGACTGGGAGATCC	......(.((((.(((((((...((..(((((((((..((((...((.((((((....)))))).))...((.......((((((((..((.(.(((.((((((............).)))))))).).)).....))))))))...)).........))))..(((((((.(((((.............((.(((((.(((((........))))).))))).)).(((..((.....))..)))...))))).	16	GGGAAGAGAAGAAGGAGACGA	3p
novel_mir_420	Chr12:10715380:10715513:-	134	-33.1	TTCGGTTTTATAAGTTTAAAATAAAAAAACTGAACCACACCCAAATTGGAAAAAAACCGAGTCAAACCAAAACATCAAGCCAAACCGAACCGGAATCGGTCGGTTTGAACCGGTTTTTGCTCTAAAATAACCGA	.((((((.....(((((.........)))))..............(((((.((((((((..(((((((....(.....)....(((((.......))))).)))))))..))))))))..)))))...))))))							7	TTTGAACCGGTTTTTGCTCTA	3p
novel_mir_421	Chr14:17276412:17276586:+	175	-48.4	TGGAGTACCTAGATTTGTTAGCTGAAAATGCTCAAAATTAGGAAACTACAGGCAGTTATGAGGCGCCAGGTAAAACTCAACCTTATACATCTAGTAGAGGCATGTACAACTTTAGGGAAGATTATGACCTCCAGACCAAATTTGCATCTTTAGCTAGAAAAATCGAGGTACTAGA	...(((((((.(((((.(((((((((.((((.......(((....)))..((..(((((((....((.(((........)))...(((((((......)).))))).........))....)))))))..))...........)))).)))))))))..))))).)))))))...							9	CATCTTTAGCTAGAAAAATCG	3p
novel_mir_422	Chr14:931456:931648:-	193	-47.7	ATAATATGACGGGGCTGAGATTGAATGGCTGCAGCAAGTTGAGGCAACTCCCAACACTTGGATGTCTTCCTCGCCTTAAGATTCTAGAGATACGTGGAATGCCTAATGTGAAATGTATAGGCAATGAGTTCTATAGTAGCAGCAGTGGCAGTGCAGCCGTACTATTTCCAGCACTAAAAGAACTCACTTTGTG	((((..((((.((((((((((.(.(((((((((.(((((.(((....))).....)))))......((((.((.(((.((...)).)))...)).)))).(((...(((......((((((........))))))......)))..)))..))))))))).).)))).)))).))....)...)))..)))).							31	GGGGCTGAGATTGAATGGCTG	5p
novel_mir_423	Chr14:4420975:4421121:-	147	-24.6	CGTTTAGACCATGGCTAGTATTCTTGCATAAAATTTCTTCACCAACACCAGAGCTCACATTTAACAGTATCTTCTCTTTTCCCTCTTAGAAATCTTCTTGCCAATAGGATTGAAAAATGCTGGAAAACTAAATGGTACATTGAGACT	.((((..(((((...((((.((((.((((...((((((...........((((...((........)).....))))..........)))))).(((...((....))...)))..)))).)))).)))).)))))......)))).							116	ATGCTGGAAAACTAAATGGTA	3p
novel_mir_424	Chr14:18714210:18714359:-	150	-38.8	GATTTGGCCTTTGGAAACTGTTTAAAGCATTGGTCTGTTCATAGAGACATTCCTTAAAAGAAGGCAAAGTTGGACAATCATTGGTTGAATGTTCGTTAGTTTCACAGATTTGACACACAATGTCTTGAACAGATTTTAATTGACCACTCT	....((((..((((((.((((((((..((((((((...((...(((((...((((.....)))).......(((((.(((.....))).)))))....)))))...))...)))...)))))..)))))))).))))))..).)))....							156	TTGGAAACTGTTTAAAGCATT	5p
novel_mir_425	Chr15:2007197:2007549:+	353	-76.5	TGTTTCAATGTGCAGTCCACAGTGAAACGCTGAGCTGTCTTTGTTTTAAAACAACAAATTTGTTTTTATGCCTTTATGGGTTTTTTTTTGCTTTTTTTTTTGCGTTTTTTTCTTTTAATGAATTTTTTTTGTTTAATTTAGTTTGTTAATGTTAATTTTTTTAATTTAGTTATCAGGCTTTTATGACACCGATTCCGAGTTTGACGGGTTAACCCAGAATTTTTTTTTTGCTTTTTTTCTTTTTAATTATTTTTT	.((((((.((((.(.(.((((((((((((((((((.............((((..((((((((.......((((....))))........((..........))................(((((.....((((......((((((.((((...((((.....))))..)))).)))))).....))))..)))))))))))))..(((....)))........................................							8	AGTGTTTCACTGTGCAGTCCA	3p
novel_mir_426	Chr15:4794920:4795001:-	82	-39.7	AAAATAATATAGTCAGCAACGGATTATCCGTTGCTGATTCACAAAATCAGCAACGGATTTTTCGTTGCTGCGAAATCAGCAA	...........(.((((((((((..((((((((((((((.....))))))))))))))..)))))))))))...........							5	AACGGATTTTTCGTTGCTGCG	3p
novel_mir_427	Chr15:6529472:6529752:-	281	-118.9	ATAATTATGATTTCTGTTTTGGATACTTCAAGTAGTTCAAAGTTTTAAAATTATAAAGTTTAAAATAATTTTTTTTTAAAATTAATTAGTATTTCTGTTTTGGATCCTTCAAGTATAATTTAAATGTTAGAAAGTTATGAAATTTATAATTTTAAAAAATTTAAACTATTCTTGAAGAATCCTAAACAGAAATCATAATTACTTTTTTTAAAATTTATTTTAAAATTTATAATTTTAAAACTTTGTACTACTTGA	.(((((((((((((((((((((((.(((((((((((.((((((((((((((((((((.((((((((((.((((....((((.((((((..((((((((((.((((.(((((((.(((.(((((((.....((((((((((...)))))))))).....))))))).))).))))))).)))).))))))))))..)))))).))))...)))).)))))))))).)))))))))))))))))))).)))))))))							7	TACTTGAAGAATCCAAAACAGAA	3p
novel_mir_429	Chr16:1023556:1023652:+	97	-34.6	ACACGCAGATCTGCGGCTGCATCCACGTTTCCGAACCAAAATTATAAATATTATATTTTTTATTTGGAAACATGGGTGTAATCACAGTCATGCCGGC	....(((((.(((.(..((((((((.(((((((((..((((.((((.....)))).))))..))))))))).))))))))..).))))).)))....							34	CTGCGGCTGCATCCACGTTTC	5p
novel_mir_43	Chr02:1258757:1259040:-	284	-102.3	GGCGAGATTAGCAGGGGGGGAAAGCGCATATGAGAGATCCAGAAAGGGACATGGCAAGATAAATTTTTAAAGAAATGTGAAAAGAAATAAGCAAAACTAAGAGAGGAAACTAGCCCGGAGGAGCCTTGCCAACCAGCATCTACCAGATTTTGGAACTTGGCATGAAGCCTATGTTGGTTTGCAGCTATCTGCTAAGAGATTAGATTAGTTCAACCCACTTTTAGCCTATGTTGGTTTCCTTGTGCCTCTCTCATA	...(((((..((.(((((.(((((((((((((((((.(((......)))...((((.......((((((........))))))...................((((((((((((..(((..(((..(((.(((((((((...((((...)))).....(((.....))).))))))))).)))))).)))((((((((....((.....))......))))))))....)))))))))))).)))).))))))))	311	ATATGCGTTTTTGTCCCTCGGC	3p	307	ATATGCGTTTTTGTCCCTCGGC	3p
novel_mir_430	Chr16:7726530:7726654:-	125	-32.1	TCTTGACTTTTGCTTTGTGTTAGGTTGGGAACCTAGTAATTTATGGTTCCTCACATAACCATTATTTGCTAATTTTAGCTTGTTAGCTTCCTTTCCAGGGCTTTGATGTGAAGTTCTTTCAGGGA	((((((.....((((..(((((((((.((((..((((((...((((((........))))))...)))))).....((((....))))....))))..))).))))))..))))....)))))).							9	TGCTTTGTGTTAGGTTGGGAAC	5p
novel_mir_431	Chr17:5597512:5597665:+	154	-44	ATTTGGAGCGTTGATAGGTCTTTAAGTCAGAAATCCAACAAAATTGAGTTTGCGTCAATTGGACTTCTGCGGCTCTAGATATTCAATTTTGAATGACCAAAGGTCAACATTTGCAGAATGCGAGATTTGACTTTGAAGACTGCGATTTCCATGC	...(((((.((((...(((((((((((((((.......(((((((((((....(((.....))).((((......)))).)))))))))))..(((((...)))))...(((((.....))))).)))))).))))))))).)))))))))...							11	TTGATAGGTCTTTAAGTCAGA	5p
novel_mir_432	Chr17:5972567:5972923:+	357	-58.04	ATGGGTTAAAAAGTTAAGAAGATCAATGGAGACCTAGATAAAATTCATTTTAAAAAAATAAATTTGAAATAGAATAAAATAAATAAAATAAATTTTCACCATCATCATTTTAACATCAAACTAGTCCTAACTTCAATTTGAAATAACATTATATCAGATGATTAAATTGTAAAAACAAAAAAGGGAGTGAAATAAAAAAATAGCAATACACTATACTAACCTGAGACACGTAAAATTTATAACTCGGGTAATGAA	..(((((((..(((.(((((((..(((((((((.(((((...((((((((((((........)))))))).))))................................................((((.(((....((((((.(((....))).))))))(((((.(((((((.........((..((((...................))))...)).(((((((.................)))))))......							14	AAGTTAAGAAGATCAATGGAG	5p
novel_mir_433	Chr17:8904536:8904613:+	78	-27.4	TAAAAAACATGGCCTATGGCGTTGCCAAACACAAATTTAAAAGAGTGTTTGGGAACGCGGTGCAAACTATGTTCCCTA	.....(((((((..(((.(((((.((((((((............)))))))).))))).)))....))))))).....							8	TGTTTGGGAACGCGGTGCAAACT	3p
novel_mir_434	Chr17:331709:331963:-	255	-92.41	TATTTTCTGTTCTTGGATTTTGTTCTGCCTTATATTAATGAAGCATGTAAGACAAGCAATGGGATTGGAAAGAAGACATGTAAAGGGAGACTGATCACTCCTGAGCAACCTTCACTACTTGCTTGCCTACATTTCGGCCGCTGAATAGGCCTATCAATGCAGCAGGGCCACTCTCGAGTCCTTCAGTTATGTCTTCCACATAAACAATCTTCCCTTCTTTAATACAAGGCAGAACAAAATCCAAGAACTTGGAGT	.(((((..(((((((((((((((((((((((.((((((.((((.(((((((((((((...((((((.((..((((...(((...(((((........)))))..)))..))))....((((((.((.........((((........)))).......)))))))).......)).))))))...))).))))))..))))............)))).)))))).)))))))))))))))))))))))..)))))							16	CAAGGCAGAACAAAATCCAAG	3p
novel_mir_435	Chr17:7267063:7267245:-	183	-47.11	TCACTGTCGATTTCTGAATCGACAGCTATGCAGTTTTTGCTGCCAACTTCTGAATCGACAGCGACGCAGTTTTCACTACCGATTTCTGAATCGATAGCAACTCAGTCTAATTGAAATTTTAGGAAACAATCAGGTTGTCTTAAGAAGCTAAGAGGGAGGGGTAAAACTGGTTTTTGACAGACC	...(((((((((....)))))))))....(((((....))))).....((((..((((....(((.(((((((.(((.((..(((((.......((((...(((((...)))))..(((((((((((......))).)))))))).)))))))))..))))))))))))))).))))))))..							10	AGGGAGGGGTAAAACTGGTTT	3p
novel_mir_437	Chr17:15525221:15525363:-	143	-29.2	ACTATGATATTGTAATGTTATGGGAGTTCAAATGCGTTTGGGAATGCGGTGCCAACTGTATTTTTAAAAAAATTAATTTTTTTTTATTAAAATTTAATATAACTTGTATGTTTTGGATTGTTTTGATGTGCTAATGTTAAAAA	....((((((((..((((((..(.(((((((((((.((((((((((((((....))))))))))))))...(((((.((((.......)))).))))).......))))...))))))).)..))))))..))))))))....							12	TTGGATTGTTTTGATGTGCTA	3p
novel_mir_439	Chr18:13765732:13765860:-	129	-79.6	CCTCTTTGCCGAGAGGTCTGGTGAAGATGTCAGCTAATTGCCAAGTGGGTATTGAGTTATCCCTCCAAAGTTTGTTTCATCATCTTCTCAATTAGCTGACATCTTTACCAGACCTCTTGGCAAAGAGGC	((((((((((((((((((((((((((((((((((((((((...((.((((..((((.((..(.......)..)).))))..)))).)))))))))))))))))))))))))))))))))))))))))).							26	GAGAGGTCTGGTGAAGATGTC	5p
	Chr18:13785115:13785244:-	130	-80.9	CCTCTTTGCCGAGAGGTCTGGTGAAGATGTCAGCTAATTGCCAAGTGGGTATTGAGTTATCCCTCCAAAGTTTGTTTCATCAATCTTCTCAATTAGCTGACATCTTTACCAGACCTCTTGGCAAAGAGGC	((((((((((((((((((((((((((((((((((((((((...((.(((((......)))))))...(((.(((......))).)))..)))))))))))))))))))))))))))))))))))))))).								GAGAGGTCTGGTGAAGATGTC	5p
novel_mir_44	Chr02:10544617:10544705:-	89	-20.6	ACAACAGGTCTCGAGTTCGAGTCAGAGCGTGTATCTTTTGTAAAATCCTGGGACAACCAATGTTTTACTCGTTCATCTGGGCCCATAAA	......(((((.(((..(((((.(((((((.(.((((..(......)..)))).)....))))))))))))..).)).)))))......	10	TCGAGTTCGAGTCAGAGCGTG	5p
novel_mir_440	Chr18:15617811:15618090:-	280	-37.75	GGAGCATTAATGTGGTAATTGAATAAAACCTTAGTAAGTATGAATAGAAGGAAAAAAGAAAGAGGGATTTGAAATTTGAGAGGGAGAACCGGCAAGAGAAAAGAAAAGGGAAAGAAGAAGAAGAAGAGGAAAGAGGGAAAGATAAATAAAAGAGAAGAGAGATAAAGAAAATAAGTTTAAAATATAATATTTATATTTTGATGTGTATAAATGTGTTTTTTTAGCTTTGATTTACTGTTTTGTTGAAGATTAGGG	..(((.((((.(..(.((((...((((((((((((...((.((((((...........................((((...((.....))..))))..............................................(((((.((((...(((((((((............((((((((((.....))))))))))............)))))))))..)))).)))))))))))...))...)))))))							9	TTAGGGTTTTGAAGATTTTGT	3p
novel_mir_441	Chr18:15790889:15791044:-	156	-41	TTTTATTTATTCTAATGTCAACTCTCTACTTTCAAAATTGTCTTTGTTTCGCCCTTATTTGACTGGAAGTTCAGATTGCTCTTAAATCATCAGGTTACATACGGACCAAACAAATATGATTTTTCAAGTAGAAGGTTGATGTTAGTACAAAAAAAA	...........(((((((((((..(((((((..(((((..(.(((((((.(.((.(((.(((((.((..((.(((....))).))....)).))))).))).)).).))))))).)..)))))..)))))))..)))))))))))...........							8	AAGTAGAAGGTTGATGTTAGT	3p
novel_mir_442	Chr19:5214330:5214573:-	244	-52.42	TAAGAGATTGATCATAGTTGTTTTCAATTTAATTTTATTTATCCTTTCTCGAGGACGAGCAAGAGCTAAGTGTGGGGGTATTTGATGTAACCATATTATTCGATAGTTTTACCCACATCTACCTAATATTTTGTCCATGTTATATATATAAAATGCCTTGATATTCTTTGTTTTATGTTTTGAAGGCACTTTTGGATGAAAGATGTAAAAAGGAGTAAATTGAAGGTAATTGGCAAATTTGACG	....(((((.....((((((..(((((((((.((((.(((((.(((((((..(((((((....((.((..((((((.....((((.((((.....))))))))........))))))..)).)).....)))))))............((((((((((((((((..........)))))...)))))).))))))).)))))..))))).)))).)))))))))..))))))...)))))....							6	AGTAAATTGAAGGTAATTGGC	3p
novel_mir_443	scaffold_131:25829:26129:-	301	-49.73	ATTTTTCAAATTGTTTTTTTTTAAATCAATATCTTACTCACGTGAAGAAAAACTGAAAAAAAACTCAAATAGTAATCCAAATCTCCTCTCTTTTTTTTCTTCTTCTTTTTTTTTCTTTTCTGGCGAATTGTAACTGGCTCTCCCTTTAGCCAATGATAGCATCTCTAATGCAAAATGCTATTTTGAAAAGTTAAATTGATAAAATAGCATTTTGAATAGTATAAATATAACTTTTTTTACCATATCTATTCCAAT	..........(((((((((((....(((((((...........((((((.....(((((((((...........................)))))))))))))))...............((((..........(((((........)))))..((((............(((((((((((((((..((......))..)))))))))))))))....(((.(((........))).)))..)))).........							5	ATATTGAAGTGGAAGAAACAA	3p
novel_mir_444	scaffold_222:14131:14441:+	311	-62.9	CTAGATGTAGATCAGTAGGTGATCTGTGAAAAAATCCGAGTTTAGGGTTAAAGATAACGAGATTTCAGTCTAGTCCCTCAATTTATAAAGATTACAGTTTAGTCCTTGAACTTTGGAAAAATTATGGTTTTGTCCCTGGAGCTAAATTCGAGATTCTGGACAGAATTTAGGATGAGTTATGGGCAACATCTTAGTATAGTTATGAATTTATGATATTTTTAGTTTTGTCCTCTAATTTGGTAAAATTACAAGTTT	.....(((((.((((((((.(((((.((((....((((((((((((((((((....((.((((....)))).)).....(((((....)))))....))))).)))))))).)))))............(((.(((...((((..((((.(((((((....))))))).)))).))))..))))))..((((((....((((((....)))))).....((((((((.((........)))))))))).......							6	ATCAGTAGGTGATCTGTGAA	5p
novel_mir_445	scaffold_2364:1103:1197:+	95	-31.6	TGTGACGGGTGTTTGGAGGAAGAGAGAATTGGTCTCTTGGAGATCAAATCTTTGATCGACCCAGATGGCTTTTCCTTGAGATATTGGGTGGACAG	(((..(.(((((((.(((((((((...(((((((..(..(((((...)))))..)..))))..)))..))))))))).))))))).)....))).							18	GTTTGGAGGAAGAGAGAATTG	5p
novel_mir_45	Chr02:15462486:15462687:-	202	-43.4	AGTATATATGTTTGGGAATGTAGTAGCGGTTGCGGTTTAAAGTGTTTTTTTTAATACATTAAAATAATATTTTTTTATTTTTTTAAAAAATATTTTTGAAATCAGCACATCAAAAAGATATAAAAATATAAAAAAATAAATTTTAAAAAAAATAAATTTTAAAAAAACATGATTTGCACTGCGTTTCTAAACACACCTGCTT	((((....((((((((((((((((.((((.....((((...(((((......))))).(((((((..(((((((((((.((((((.......(((((((..........)))))))....)))))).))))))))))).)))))))..................)))).....))))))))))))))))))))....)))).	8	TTTGGGAATGTAGTAGCGGTT	5p				10	TTTGGGAATGTAGTAGCGGTT	5p
novel_mir_46	Chr02:15969025:15969105:-	81	-24.9	GTTGTGCTGCTCCTTCAAAGATCCAATCTTCTGGAAGGGATATATCTTTCCATTGGATTGCTTTTGGGACAACAGTATTTG	...((((((.((((..((((...((((((..((((((((.....))))))))..)))))))))).))))...))))))...	81	CCATTGGATTGCTTTTGGGACA	3p				30	CCATTGGATTGCTTTTGGGACA	3p
novel_mir_47	Chr03:330028:330145:+	118	-63.4	TGTGTGTTTGTCTAAGCAGCCGATTGTGTTCCAAACCACGGCTGGCCGCGCAAAAGCATCATTTTGATGCTTTTGCGCAGCGGTTTGAAATACGGTTGGCCACATAGACAAACAAGCT	.((.((((((((((.(..((((((((((((.((((((..((....))(((((((((((((.....)))))))))))))...)))))).))))))))))))..).)))))))))).)).	7	TCTAAGCAGCCGATTGTGTTC	5p
novel_mir_48	Chr03:565049:565138:+	90	-26.2	ACATGTACACTGAACTGACTCATATGAGAATTTCATATGAAGAGATCACCTATGTCTATGAAAAGGCTCACGTGACGGTTGTGTAAGTGA	.(((.(((((..(((((..(((..((((..(((((((.((..((.....))...)))))))))...))))..))))))))))))).))).	9	ATGAAAAGGCTCACGTGACGGTT	3p
novel_mir_49	Chr03:3194113:3194322:+	210	-54.2	CACTGTGCAATCCACAGTAAAAGACTGAGCCCTTTTAGCTATTGTTATAATTAATAAACCAAATTAAACAAAAAACTTTTGTTAGAAGAAAAAAAATAAGGAAAGAAGCCAAAAAAAATCCCGAAAGGCATAAAAAACAACTAAAAAAATAAGACAACTTAAAAAAAAAACAAAAAACGGATCAGTGTTTTACTGTGGATTGCACTATGC	((..((((((((((((((((((.(((((.((.((((((...(((((.............................(((((.(((............))).)))))...............((....)).......)))))))))))...((((....)))).................)).))))).))))))))))))))))))..)).	8	TCCACAGTAAAAGACTGAGCC	5p
	Chr07:11306171:11306250:+	80	-42.6	AAAGAAGAAGAAACTCATCTTTTACTGTGGACTGCACTGCACTGTGCAGTCCACAGTAAAAGACTGAGCCCTTTTAGTAT	.....(((((...((((((((((((((((((((((((......)))))))))))))))))))).))))..))))).....		TCCACAGTAAAAGACTGAGCC	3p
	Chr19:7281080:7281153:+	74	-37.6	AAAAAAAAACAGCTCATCTTTTACTGTGGACTGTACTGTGCAGTCCACAGTAAAAGACTGAGCCCTTTTAGCTA	.....((((..(((((((((((((((((((((((.....)))))))))))))))))).)))))..)))).....		TCCACAGTAAAAGACTGAGCC	3p
novel_mir_5	Chr01:16204142:16204327:+	186	-61.57	GGTGACTGTCTCGGGACAGAAAAGACAAAGGCGGTAGGAAAGAGCGACACGTCTCTTTATCTCTTGTTTTGGAAGTATAAATTCACTCCAAAACTATTGGATATTTATTTCTATGTCTCCGTCTTTCTAACCAAACATGTTTCTATTCCCACAATCTTTGTCTCTTCTGTTCCTGAACGGTAACCG	(((.(((((.(((((((((((.((((((((..(((.((((((((.((((........(((((...((((((((.((........))))))))))....)))))..........)))).)..))))))).))).....(((..........)))..)))))))).))))).))))))))))).))).	5	TCGGGACAGAAAAGACAAAG	5p	9	TCGGGACAGAAAAGACAAAG	5p	9	TCGGGACAGAAAAGACAAAG	5p
novel_mir_50	Chr03:6270554:6270822:+	269	-76.37	TATTCGTTGATGGTTGCCGGCTCACTGAACCGGGTCGGCAAGAGACACGTGTCGAAATCACGCTTGTCTGTACCCTCCATAAATAACCCTCATCCCACTCAAATCGAGTAGTCTATAACTAGGGTTGGTTTTTTGAAATAATAATAAATTCAGAAATAGCTAAGTGTATTTTTAGTCGTGTGTGAAAACCGATCAGAGAAGGAGAGACGATTTACTTACCGGCGGTCTCTGATTCGCTTGGTGCAGGTCGGGAAC	...(((((((.((((.(((((...(((.((((((.(((..((((((....((((.........((((((.....((((..................((((.....)))).........((..(((((((((((((((...........))))...(..((((((......))))))..)....)))))))))))..))..)))))))))).........)))).))))))...))))))))).)))))))).)))	102	TGGTGCAGGTCGGGAACTGAT	3p	130	TGGTGCAGGTCGGGAACTGAT	3p	87	TGGTGCAGGTCGGGAACTGAT	3p
novel_mir_51	Chr03:6535751:6535836:+	86	-40.5	AAACTTTTCCATCCGTAATTCAGTCGGTAACTACCAACAGACATTTTCCATCGGTAGTTACCGACTGAATTACGAACGAAAAAGTT	.(((((((.(...((((((((((((((((((((((....((.....))....))))))))))))))))))))))...).)))))))	63	CGTAATTCAGTCGGTAACTAC	5p	37	CGTAATTCAGTCGGTAACTAC	5p
novel_mir_52	Chr03:7094329:7094473:+	145	-29.9	GAAACCTGTTTGCTGGCAGAATTCAGTTGTTATCTTTGAAAACTCATATCTCCCTCATATGACATCGTTTTAGGCTAAAATTTGGAGTGTTTATAGGCCTTTGAGTCAAGAATCTAAAACAATTGAGTTTGCATCAATTGGACTT	....((...(((...(((((.((((((((((.....(((....))).............((((.(((....(((((.((((.......))))...))))).))))))).........)))))))))))))))..)))..))....	36	TGCTGGCAGAATTCAGTTGTT	5p	43	TGCTGGCAGAATTCAGTTGTT	5p	33	TGCTGGCAGAATTCAGTTGTT	5p
	Chr07:5194700:5194863:+	164	-35	GAAACCTGTTTGCTGGCAGAATTCAGTTGTTATCTTTGAAAACCCCTATCTCCCTCATATGACATTATTGTGTACTGAAATGTGGAGCGTTTGTAGGCCTTTTAGTCAGGAATCCAAAACAATTGAGTTTGCATCAATTGGATGTCTACAGATCCAGATATTCA	.........(((...(((((.((((((((((....((((((...(((((((((..(((...((((....))))......))).)))).....)))))..))))))...((...))..)))))))))))))))..)))..((((((((........)))))))).		TGCTGGCAGAATTCAGTTGTT	5p		TGCTGGCAGAATTCAGTTGTT	5p		TGCTGGCAGAATTCAGTTGTT	5p
	Chr19:5346177:5346340:-	164	-25.3	GAAACATGTTTGCTGGCAGAATTCAGTTGTTATCTTTGAAAATTAATATCTCCCTCATATGACATTTTTTTTTCCTGATATTTTGAGAGTTAATAGGTATTTAAGTCAAGAATCTAACAAAATTGAGTTTGCATCAATTGGACTTCTGAAGCTCTTGATATTCA	.....(((((.(((..(((((((((((((...((((.((.....((((((((.((((.(((.((...........)).)))..)))).).....)))))))....))))))......((((......))))...)))))))).))))).)))....)))))...		TGCTGGCAGAATTCAGTTGTT	5p		TGCTGGCAGAATTCAGTTGTT	5p		TGCTGGCAGAATTCAGTTGTT	5p
	scaffold_66:120531:120631:+	101	-23.5	GAAACCTGTTTGCTGGCAGAATTCAGTTGTTATCTTTGAAAAATCATATCTCCCTCATATGACATCTTTTTTGGCTGAAATTTGTAGCGTTGATAGGTCTT	...((((((((((((.((((.(((((((.........((((((((((((.......))))))....))))))))))))).)))))))))..)))))))...		TGCTGGCAGAATTCAGTTGTT	5p		TGCTGGCAGAATTCAGTTGTT	5p		TGCTGGCAGAATTCAGTTGTT	5p
novel_mir_53	Chr03:7791309:7791441:+	133	-47.3	CTTAAACACCCTATTGTTTGAGCGTGAGGATACTTTTCGCCCTGATTTTTCATAAAATTGCTCTTTGACCACGCTCAAAAGATCTTGCAAGGAATGTAAGTATTTTCACGCTCAAATATATAAGGTGTTTAAC	.(((((((((.((((((((((((((((((((((((....((.(((....))).....(((((((((((......)).)))))....)))))).....))))))))))))))))))))).))).))))))))).	63	CTATTGTTTGAGCGTGAGGAT	5p	50	CTATTGTTTGAGCGTGAGGAT	5p
novel_mir_56	Chr03:4406679:4406834:-	156	-44.9	TGCCATGTTTTTCCACAGCTTTCTTGAACTTCCTAGAGCCTAGAGGTGCTGCTAGCTATACATATAACTTAAGAAGTTCAAGAAAGCCGTGGAATAGCATGACC	...((((((.((((((.(((((((((((((((((((.(((....)))....)))).................))))))))))))))).)))))).))))))...	9	TCTTGACAAGGTGGAGATTTG	3p
novel_mir_58	Chr03:11365687:11365894:-	208	-70.9	TAGGGTTAAATCAGCCCCTCTACATGAAAAAGGCTATGATTGACCCCACAAAGCATTTTAGACCAAACAATTGCAGTTGACCAATTGCTAGCTAATTAGATGTTGACTCGTGTCCTAGTTCCACTAAAAATAGGTTGAAATGGTCCTGTTTATATGGTAAAGAGGTCAATTTTACCCATATTCATGTAGAGGAGCTGATTTGACCAGA	...((((((((((((.((((((((((((...((.((.(((((((((((..(((((.....(((((.......((((((....))))))..............(..(((..(....(((.....)))...)..)))..)..))))).)))))...)))......)))))))).)).))...)))))))))))).))))))))))))...	22	TATTCATGTAGAGGAGCTGA	3p				15	TATTCATGTAGAGGAGCTGA	3p
novel_mir_6	Chr01:21387666:21387789:+	124	-30.66	TATGCCTCTTGGTCTCAAAGTGGCACCCTTATTATTTCAAAAGGCCATGATTAAAGTATTTGAACCCATGCTTCAATCAGCTTTAATCTACATTGATGATGTGTTACTTTTCTCAAGAGATGAG	.....(((((((....((((((((((..((((((......(((((..(((((.((((((........)))))).)))))))))).........)))))).))))))))))..))))))).....	16	TTGATGATGTGTTACTTTTCTC	3p
	Chr01:28972980:28973105:+	126	-26	GTCATGCCTTTTGGTCTCAAAGTGGCACCCTCATTATTTTAAAAGGCCATAATTAAAGTATTTGAACCCATGCTTCGATCAACTTTAATCTACATTGATGATGTGTTACTTTTCTCCAAAGATGAG	.((((...((((((....((((((((((..((((((...............((((((((..(((((.......)))))...))))))))......)))))).))))))))))...)))))))))).		TTGATGATGTGTTACTTTTCTC	3p
	Chr10:3223728:3223849:+	122	-23.91	TGCCCTTTGGTCTAAAAGTAACATCTTCATTATTTCAAAAGGCCATAATTAAAGTATTTAAGCCCATGCTTCAATCCGCTTTAATTTACATTGATGATGTGTTACTTTTCTCACAATATAAG	......(((....(((((((((((..((((((..............((((((((((((.((((....)))).)))..))))))))).....)))))).)))))))))))....)))......		TTGATGATGTGTTACTTTTCTC	3p
	scaffold_1353:6626:6746:+	121	-24.82	GTCATTTGGTCTCAAAGTGGCACCCTCATTATTTCAAAAGGCCATGATAAAAGTCTTTGAACCCATGCTTCCCTCAGCTTTAGTCTACATTGATGATGTGTTACTTTTCTCAAAAGATGAG	.((((((......((((((((((..((((((.((((((.(((..........))))))))).....(((......)))............)))))).)))))))))).......)))))).		TTGATGATGTGTTACTTTTCTC	3p
	scaffold_1043:8891:9014:+	124	-29.16	CATGCCTTTTGGTCTCAAAGTGGCACCCTCATTATTTCAAAAAGCCATGATCAAAGTATTTGAACCCATGCTTCCATCAGCTTTAGTATACATTGATGATGTGTTACTTTTCTCAAAAGACGAG	..((.(((((((....((((((((((..((((((......(((((..((((..((((((........))))))..))))))))).........)))))).))))))))))..))))))).))..		TTGATGATGTGTTACTTTTCTC	3p
novel_mir_61	Chr03:17714078:17714162:-	85	-43.2	GGTGGTTTTAGACGCACGCTAGCGTTGCGCCACCAAAACTTGCAAGAGGAGTGATGGTGCCACGCTGCGTTCGTCTAAAATCTTT	...(((((((((((.((((.(((((.((((((.((...(((....)))...)).)))))).))))))))).)))))))))))...	65	TGGTGCCACGCTGCGTTCGTC	5p	51	TGGTGCCACGCTGCGTTCGTC	3p	49	TGGTGCCACGCTGCGTTCGTC	3p
novel_mir_62	Chr03:18164627:18164731:-	105	-41.3	TTATGATTAAGCTAGTAATTCTTCTTTGCAAAATCATTAATTATCCTAGCTCTAATTACTATAATTAATGGCTTTGCAAAGATAGATTTACTAGCTAAATCTTAA	....((((.(((((((((.(((((((((((((..((((((((((..(((......)))..))))))))))..)))))))))).))).))))))))).))))....	307	TTGCAAAGATAGATTTACTAGC	3p	142	TTGCAAAGATAGATTTACTAGC	3p	123	TTGCAAAGATAGATTTACTAGC	3p
novel_mir_64	Chr04:1990205:1990341:+	137	-27.7	TTTGGCCAGACAGCCTAAATTTGTGTGTTTTTCTGGTGGTTTCACCGTGTGCATCTTCCCCCCTCTAAAACTTTAAAATATATTTATCATCTAGTAGGTTGCTAATATGATGGCTACTGGAGATTTACGTGGTCGTT	...(((......))).....(..((((..((((..(((((..((.((((((((........((((((......((((.....)))).....))).))).)))..))))).)))))))..))))..))))..).....	10	ATATGATGGCTACTGGAGATTTA	3p
novel_mir_65	Chr04:2366348:2366482:+	135	-44.53	GTAAGCTTGGGGAGGGAGAGGCTAATTATACACCATTGAGTGCAGCGTTGATGAAATTCTCTTGTTAGCTTACTTAGCTATTTTCTCACGATGGCGTGGAATCATTTCACCAGCGCTGCATTCAACCATGTTTTT	..((((.(((...((.................))..((((((((((((((.((((((........(((((.....)))))..(((.((((....)))))))..)))))).)))))))))))))).))).))))..	49	TTTCACCAGCGCTGCATTCAA	3p	16	TTTCACCAGCGCTGCATTCAA	3p	45	TTTCACCAGCGCTGCATTCAA	3p
novel_mir_66	Chr04:3535276:3535371:+	96	-64.29	TGTGGAGAATGAACTCTCCACTGTCCACTTAAGTGAACAGTGAATTAAATTCACTCTCCACTGTTCACTTAAGTGGACAGTGGAGAGTTACTCCAT	.((((((....(((((((((((((((((((((((((((((((................))))))))))))))))))))))))))))))).))))))	19	CACTTAAGTGGACAGTGGAGA	3p	26	CACTTAAGTGGACAGTGGAGA	3p	41	CACTTAAGTGGACAGTGGAGA	3p
	Chr04:7712096:7712157:-	62	-45.1	CTCCACTGTTCACTTAAGTGGACAGTGGAGAGTTCCTCCACTGTTCACGTGAACAGTGGAGA	(((((((((((((....(((((((((((((.....)))))))))))))))))))))))))).		CACTTAAGTGGACAGTGGAGA	5p		CACTTAAGTGGACAGTGGAGA	5p		CACTTAAGTGGACAGTGGAGA	5p
	scaffold_479:11571:11632:+	62	-45.1	CTCCACTGTTCACTTAAGTGGACAGTGGAGAGTTCCTCCACTGTTCACGTGAACAGTGGAGA	(((((((((((((....(((((((((((((.....)))))))))))))))))))))))))).		CACTTAAGTGGACAGTGGAGA	5p		CACTTAAGTGGACAGTGGAGA	5p		CACTTAAGTGGACAGTGGAGA	5p
novel_mir_67	Chr04:6327211:6327345:+	135	-54.1	TTAGTCATGTTTGCTAACATGACCGTCCAAGTTATCAATTATGTCAGGTTACATTAAGGAAGCTGGCATGAGCATGCCATCAAAGTTGTTGACATGTTTGTCATCTTGGATGATCATGTTGGCAACCATGTTGAT	((((.((((.((((((((((((.((((((((....(((.(((((((....(((.....((...((((((....)))))))).....)))))))))).)))....)))))))).)))))))))))).)))))))).	53	TTGCTAACATGACCGTCCAAG	5p	40	TTGCTAACATGACCGTCCAAG	5p	41	TTGCTAACATGACCGTCCAAG	5p
novel_mir_68	Chr04:15409499:15409681:+	183	-49.99	AAAAGATCTTGATGAGAAGAATTCAATAATACCAAGAAAGGTCACCAACGATAACTCGAGTGGACTTCACTTGCCGTCAAAGAAAAGTAAACCATCCACCTTCATTAGGTAGCAAGTGTGACATACTCAGATCACCATCAATGACTTTTTGATGTTGTTGGATTTGTCTTGTTGATATCTATT	...((((.(..(..(((.(((((((((((((....(((((((((.............(((((.....(((((((..((((.(((................))).)).))..))))))).....))))).(((....)))..)))))))))..))))))))))))).)))..)..).))))...	8	TGTTGTTGGATTTGTCTTGTT	3p
novel_mir_69	Chr04:22216155:22216337:+	183	-67.5	CAGGCAATATTATGCATGCCAATATGTTGCCTTTATCTGCATTTGCACCTGCATCTTTTGCGTTTGTTTTGTTTTTGACTCCACAAACAAAATCAAGTTCTGTCGATACAGTATGTGGGACAATTAGATATGGAAACTAATAAGCTTAGTTGAGGTGCAGGTGCAAGTGCAGGTGAATGCCAT	.(((((((((.((........)))))))))))(((((((((((((((((((((((((..((....(((((((((.((....)).))))))))).(((((.((((..(((.....))).)))).........(....).....))))).)).))))))))))))))))))))))))).......	58	AGGTGCAGGTGCAAGTGCAGG	3p	16	AGGTGCAGGTGCAAGTGCAGG	3p	121	AGGTGCAGGTGCAAGTGCAGG	3p
novel_mir_7	Chr01:28356531:28356599:+	69	-20.1	GATGAGGATAAAGGGGTAGTTACGCACGTCAATCTTATGCATGTGTTAAACTACCTGGTAGCTGAATCA	(((..((.((...((((((((..((((((((......)).))))))..))))))))..)).))..))).	7	AAGGGGTAGTTACGCACGTCA	5p
novel_mir_70	Chr04:23211328:23211529:+	202	-92.1	TGGCATAGAGTGAAGAGAGTGTGGCGTTGAGGTTTGAGTACCGGCGATAATATGGTATGATAGGTGAATGCTACGTTACTCTTAAATGTTCAATATTCTCCATTGCAAAGCAAATTGATTGTTGGTGAAGAGAGTGTGGTGTTGAGGTTAGAATAGTTGTTCCCATCAAACCTCAATGCGACACTCTCTTCACTCTATGCTC	.(((((((((((((((((((((.((((((((((((((((((((.........))))))....((.((((((((..(((..(((((....(((.(((((((..(..(..(((((.....))))).)..).))))))))))..)))))..)))..))).))))))).)))))))))))))).))))))))))))))))))))).	508	TGAAGAGAGTGTGGCGTTGAG	5p	435	TGAAGAGAGTGTGGCGTTGAG	5p	561	TGAAGAGAGTGTGGCGTTGAG	5p
novel_mir_71	Chr04:4693066:4693397:-	332	-89.37	TAATGGTCTGCTCTTTTTATTTGTCGGAGCATTCCCATGATAAAAATCTAATAAAAGGGGGCTGAATCATGTACTTTTGCTTTATTTGATTAGCTATAGCATTATCATTGCCTATGCATTTTCCGTTTCTACAGTAATGTCACGGTGGCTGAGCCGGGTGGCTGGTGGGGGCGACCGCCCCCAAGCTGAAAATAAAAGGCCCCTACGTTTAATGTATTTTTCAAGAAAGTATTGTTATTTTTATATAAAGGCTCC	...(((((((............(((.((((((.((((((....(((((........(((((((.......(((.(..((((((.(((((...((.((((((.......)).))))))............((((..(((((...((.((((.((((....))))..(((((((....)))))))..............)))))).)))))...))))....)))))))))))..).)))...........))))))	8	ATTTACGTGGGGTGTTCGGGC	3p
novel_mir_73	Chr04:8573931:8574146:-	216	-53.3	CAAAATGTTTACTAGGTTTGACTCGCACGACCAAAATCTTAGATTTGTTTTCTAAAAAAAAAACATATTTGCATTATCTTGATATATTTTCTTTGATGAAAAAAAAACACGGGATACCTATCTAGTATAAACTATGATAAATTTATGATTGCTTCATGTTACTTGTTATAGAGGACATTTGAGACTGTTTGGCTGTGCGTTTCAACCTGCGTTTCG	..((((((.....(((((.((..((((((.(((((.(((((((..(((((((((.((....(((((....(((.(((((((.....(((((......))))).......)))))))..((((((((....)))).))))..........)))...))))).....)).))))))))))))))))...))))).))))))..)))))))))))))..	5	TGTTTGGCTGTGCGTTTCAAC	3p
novel_mir_74	Chr04:18033022:18033273:-	252	-96	TCACGTCGGACATCAAATTCCTTTACTAGGGAGTTCAATTACCAGTCCTCTGTCTTTCGAGGAAACTAATGTGCTGTCTTTCGAGGAAACTAATGTGCATAGAAGGCAGATCATTCTGAGCCACGGTGACTTCATGGTAATCAAATCTACCGCGTCTTCCACCAACTCACCATGTTTCCCACTCTCCACATTAGTTTCCTAGGTATAATGAGGATTGGTAATTGAACTCTCAAGGAAGGAACTTGAATGTGT	.(((((......((((.(((((((.((.((((((((((((((((((((((......((.((((((((((((((..(......(.((((((....(((.......((((((....)))..)))..((((....(.(((((........))))).).....))))....)))...)))))))...)..)))))))))))))).))......)))))))))))))))))))))).))))))))).))))))))).	9	TTGAACTCTCAAGGAAGGAAC	3p	9	TTGAACTCTCAAGGAAGGAAC	3p	8	TTGAACTCTCAAGGAAGGAAC	3p
novel_mir_75	Chr04:22273464:22273634:-	171	-95.14	GTTAAATGTTGAGTCAATTAGGTCAGTTGTGTAGTCTGACCCGAGCCATTGAAGACAATCATTTGTTGGTGTCTCATTGGATTTGTTACCTGACAGTGTTTATCCAACAAATGATTCTCTTCAATGGCTCGGTCAGGTTACACAAGCGATCTAGTTGGCTCAGTATTTATC	..((((((((((((((((((((((..(((((((..((((((.(((((((((((((.(((((((((((((.....(((((..............))))).....))))))))))))).)))))))))))))))))))..)))))))..))))))))))))))))))))))..	81373	CACAAGCGATCTAGTTGGCTC	3p	59661	CACAAGCGATCTAGTTGGCTC	3p	35565	CACAAGCGATCTAGTTGGCTC	3p
novel_mir_76	Chr04:23503991:23504339:-	349	-104.59	CCAATCTATCCCTACAAGTCTAGTTGCTCCCAATTTGTCCTTGTATTGTAGGTTATTCTCCAATCTATACTTCTGGTAAATATTTTCATGCAAACCTAAAAAATGCCCTAACATGAGAAATACAAACTCGACTTGATTTACTAATTTTTTTTTTAATTTTTTTTTGTGTGATATTAAAAATTCTTTTCTTTTTTCATTTTTTATATAATAAATGGAGTGAAATTTGAATTTCTCATGTGACAGCAGTTAAGTTAG	.((((.(((.(.((((((((((((((.(((.(((((.((((.((..((((((((((((((((((((((........(((((((((((((..(((.((((....(((....(((((((((((.((((.((.((((.(((((.......................((((((((.((.(((((.........))))).))...))))))))))))).))))))..)))).)))))))))))....)))......))))	9	TGGAATAATTAGACTTGTAAG	3p
novel_mir_77	Chr05:935720:935814:+	95	-23.43	GAAGTTTGGAAATCCAGCCTCGTGTGGTTTTGAAGTACAGTTTGAAGCACTAAAAAAACGAAGCTGGAACTTGGGAGCTGAAGGCTGAAAACTGG	..(((((.......((((((....(((((((.((((.((((((.................))))))..)))).))))))).)))))).)))))..	15	TGGAACTTGGGAGCTGAAGGC	3p
novel_mir_78	Chr05:5742168:5742256:+	89	-50.6	GTGTGAAGGCGGCTGGCGGCTATGGCGGCAAACAGCTGGTGGCTGGCGGCTGGCGGCTGGGCGGTGACAGCTGGTGGTTGCCTTCATTG	..(((((((((((((.(((((.(.((.((...((((((.((((.....)))).)))))).)).)).).))))).)))))))))))))..	60	TGGGCGGTGACAGCTGGTGGTT	3p	48	TGGGCGGTGACAGCTGGTGGTT	3p	49	TGGGCGGTGACAGCTGGTGGTT	3p
	Chr05:5745771:5745859:+	89	-50.6	GTGTGAAGGCGGCTGGCGGCTATGGCGGCAAACAGCTGGTGGCTGGCGGCTGGCGGCTGGGCGGTGACAGCTGGTGGTTGCCTTCATTG	..(((((((((((((.(((((.(.((.((...((((((.((((.....)))).)))))).)).)).).))))).)))))))))))))..		TGGGCGGTGACAGCTGGTGGTT	3p		TGGGCGGTGACAGCTGGTGGTT	3p		TGGGCGGTGACAGCTGGTGGTT	3p
novel_mir_80	Chr05:7987737:7987884:+	148	-35.8	ACTACAATAAAAAAGTCATGGTGGTTGGAAAAAGGTTGACAAATTTGCTACAGGTACTTCGTAATCTGATTTTGTGGAAACTATTAGAGGAGATAATGATGATTCATTAATTGTCAGACCACCACATCACCATGTTTTTGGATGTCAA	...(((....(((((.((((((((((((.....(((((((((..............((((....((((((.....(....).)))))))))).((((((....)))))).)))))).))).))).))))))))))))))...)))...	6	AAAAGTCATGGTGGTTGGAAA	5p
novel_mir_81	Chr05:13909879:13910090:+	212	-57.14	GTAAAATTGCAGCTCGATCCAACGGTCGAATTGAGAATTATGACTGTTGCTGTAAAACTGGATGGTTATTATGGACATGAATGTCTCAGGTTAGTATCTCAAACTCAGAATTGAATACAGCTCATTTGGAAGTTCATTTGCTTGCTGGTTAGAGAGTGGTGTTGTCGAAGATAAATCTCCTTTGTTCACCGTTGGATCGTCACCATGTTTTA	.((((((.......((((((((((((.((((.((((.(((((((.(..(((.(..(((..(..(((....((((((.((((((.....((((.((((.((((........))))))))))))))))))...))))))..)))..)..)))..).)))..)...)))....)))).))))....)))))))))))))))).......))))))	1225	TTGTTCACCGTTGGATCGTCA	3p	1070	TTGTTCACCGTTGGATCGTCA	3p	837	TTGTTCACCGTTGGATCGTCA	3p
novel_mir_82	Chr05:19268802:19268991:+	190	-34.81	GTCTCATCTTTTAAAAGGATATGAGGATACCCGATAAAAAAAAAAACAAAAAAAAAAACCTTATTCATTGCAATAGATTTCTTTTCACTCACTGGTCCTTTTTCCTTTAATTTTTTTAAGCTCTTTTGGAACCGTAGTTGAATGAGGGCGATTTGGTAATTCCGAAGTTTGCTTTTGAGATTTAGGAGAA	.((((...(((((((((.(.((..(((((((.(((.......................(((((((((((((....((.......)).......(((((.......(((((.....))))).......)).))))))).)))))))))...))).))))..)))...)).).))))))))).....)))).	7	TTAAAAGGATATGAGGATACC	5p	7	TTAAAAGGATATGAGGATACC	5p
novel_mir_83	Chr05:22862909:22863204:+	296	-72.47	CAAGGATGGATTAGATCATGTGGTAGTTTCACCTGCTGATGGCATCACGAAAAAACCCTAGCTACTTCTCATTCTAAATCCTACTTTAAGTCTCAAATTGTTGCTTGTTAAATACACAATCATTGGTGGGTGTTAGATGTTGTAGATGGTAAGGTTATTTTAGAGATTTTTCATAAAGAAAACAAGGAATCAAATCTTGTTTGCATTCGATGAAGAAAATATACTTTAATTTGTTGTATATAGTCCAGCCCGTTG	...(((.((.((((((.((((((.(((.(((((.((..(((((.....((((.(((((((.((((....(((.((((..((((((.(((((..(.....)..))))).................))))))..)))))))..)))).)))...)))).)))).....((((((((.....((((((((.......)))))))).......)))))))).((((((...........))))))......).))))..	39	TTAGATCATGTGGTAGTTTCA	5p	62	TTAGATCATGTGGTAGTTTCA	5p
novel_mir_86	Chr05:25090695:25090830:+	136	-57.84	GGATTTAGCAAAGGGTTTCTTACAGAGTTTATTGGCATTCTGTCCACCTCCTATCTTTAGAAATTAGAATATCTCTTTCATATGGAGGTGGGCATACTGCCAACCGAGCTCTGTTGGTCTCTCTTTGTAAAACCCT	((.(((.((((((((...((.(((((((((.((((((.(.(((((((((((.......(((.((......)).))).......))))))))))).).))))))..))))))))).))...)))))))).))).)).	20	AAGGGTTTCTTACAGAGTTTA	5p	31	AAGGGTTTCTTACAGAGTTTA	5p
novel_mir_87	Chr05:559533:559630:-	98	-70.9	CGACGGAAACTTTTCCGTCCGTAATTCAGTCGGTAACTACCGACGGAAATTTGCCTTCGGTAGTTACCGACTGAAGTACGGACGGAATAGTGTCCGTC	.((((((.(((.(((((((((((.(((((((((((((((((((.((.......)).))))))))))))))))))).))))))))))).))).))))))	12	CGACTGAAGTACGGACGGAAT	3p
	scaffold_175:26652:26789:+	138	-79.6	CGACGAAAACTTTTCCGTCCGTAATTCAGTCTGTAACTACCGACAGAAAGTTTTCGTCGGTAGTTACCTACTGAATTATAGACGGAAAAGTGTCTGTCGGTAGTTACCGACTGAAGTACGGACGGAATAGTGTCCGTC	.((((...(((.(((((((((((.(((((((.(((((((((((((((...((((((((.((((((........)))))).))))))))....))))))))))))))).))))))).))))))))))).)))...))))		CGACTGAAGTACGGACGGAAT	3p
novel_mir_88	Chr05:4139220:4139327:-	108	-45.8	GACTGTTTAACCTCAGTTATTTGTACATGACATGTGCTTGTGGTCTAGCGTAAGGATGCTATGGAGACACTTGTGTATGTCATGCACGGATGGTTGAGATTGGACTGT	.((.((((((.(((((..((((((.(((((((((..(..(((.((((((((....)))))).))...)))..)..))))))))).))))))..))))).)))))).))	7	TGTCATGCACGGATGGTTGAG	3p	7	TGTCATGCACGGATGGTTGAG	3p
novel_mir_90	Chr05:10695739:10695909:-	171	-79.01	CCGCTGCCGAGGCCTGGCCTCCGTCTTCCGAGCCGGGGCTGACAGCCCCCCGCATGATTGTCCCCGTCGTTTCCCCCCGCGGCCTGTCCCTTGTCCCTTCGAGATCCTTCGCGTCCGGCTGCGGTGGCCGCTGCCCGTGCTCGCAAGTTGGAGGCCTGGCCGACGCGGCTG	..(((((...((((.((((((((.(((.(((((((((.....((((.......(((((.......)))))....((((((((((.(.((((((......)))).......).).).)))))))).))..)))))))).))))).))).)))))))).))))...)))))..	2464	TCGCAAGTTGGAGGCCTGGCC	3p	2695	TCGCAAGTTGGAGGCCTGGCC	3p	1560	TCGCAAGTTGGAGGCCTGGCC	3p
	Chr05:10716860:10717030:-	171	-78.5	CCGCTGCCGAGGCCTGGCCTCCGTCTTCCGAGCCGGGGCTGACAGCCCCCCGCATGATTGTCCCCGTCGTTTCCCCCCGCGGCCTGTCCCTTGTCCCTTAGAGATCCTTCGCGTCCGGCTGCGGTGGCCGCTGCCCGTGCTCGCAAGTTGGAGGCCTGGCCGACGCGGCTG	..(((((...((((.((((((((.(((.(((((((((.....((((.(((((((.(((.......)))....((...(((((...(((.((........)).)))...)))))...)).))))).))..)))))))).))))).))).)))))))).))))...)))))..		TCGCAAGTTGGAGGCCTGGCC	3p
	Chr05:10736628:10736798:-	171	-78.5	CCGCTGCCGAGGCCTGGCCTCCGTCTTCCGAGCCGGGGCTGACAGCCCCCCGCATGATTGTCCCCGTCGTTTCCCCCCGCGGCCTGTCCCTTGTCCCTTAGAGATCCTTCGCGTCCGGCTGCGGTGGCCGCTGCCCGTGCTCGCAAGTTGGAGGCCTGGCCGACGCGGCTG	..(((((...((((.((((((((.(((.(((((((((.....((((.(((((((.(((.......)))....((...(((((...(((.((........)).)))...)))))...)).))))).))..)))))))).))))).))).)))))))).))))...)))))..		TCGCAAGTTGGAGGCCTGGCC	3p		TCGCAAGTTGGAGGCCTGGCC	3p		TCGCAAGTTGGAGGCCTGGCC	3p
	Chr05:10745779:10745949:-	171	-79.01	CCGCTGCCGAGGCCTGGCCTCCGTCTTCCGAGCCGGGGCTGACAGCCCCCCGCATGATTGTCCCCGTCGTTTCCCCCCGCGGCCTGTCCCTTGTCCCTTCGAGATCCTTCGCGTCCGGCTGCGGTGGCCGCTGCCCGTGCTCGCAAGTTGGAGGCCTGGCCGACGCGGCTG	..(((((...((((.((((((((.(((.(((((((((.....((((.......(((((.......)))))....((((((((((.(.((((((......)))).......).).).)))))))).))..)))))))).))))).))).)))))))).))))...)))))..		TCGCAAGTTGGAGGCCTGGCC	3p		TCGCAAGTTGGAGGCCTGGCC	3p		TCGCAAGTTGGAGGCCTGGCC	3p
	Chr10:5312281:5312604:-	324	-170.2	GGGGCGCGCTGGCCTGGCGCGAGGGATTTGCGGGCTGCTGCTACACTCTGACTAAAGTGGGGGGCCTCATGGCCAGAAGTTTCGCCGGCATCGATGACCCGTTTTCCGGCCGGCGACGACCCGATTCCGGCCACCGTCTTCGGGACCCGCTCCAAGCCGCTGGGCGCGTTGGGGCTGCTTATCCGCGGCGTGGGCGTGGCATTCATTTGTCGTGCTTGTGCCAAGGTGCTGGCAGCTGCTGCGCGCCCGTTTGCT	.(((((((.(((((.(((.(....(((((((((((.((..........((((...((((((.((((....)))).......((((((((...((.((....)).))..))))))))...(((((...(((...)))...))))).)))))).(((((...(((((((((.(.(((((((...((..((((..(((((((((......)))))))))..))))..))....))))))).).)))))))))...)))		TCGCAAGTTGGAGGCCTGGCC	5p		TCGCAAGTTGGAGGCCTGGCC	3p		TCGCAAGTTGGAGGCCTGGCC	3p
	Chr08:19139829:19139999:+	171	-79.01	CCGCTGCCGAGGCCTGGCCTCCGTCTTCCGAGCCGGGGCTGACAGCCCCCCGCATGATTGTCCCCGTCGTTTCCCCCCGCGGCCTGTCCCTTGTCCCTTCGAGATCCTTCGCGTCCGGCTGCGGTGGCCGCTGCCCGTGCTCGCAAGTTGGAGGCCTGGCCGACGCGGCTG	..(((((...((((.((((((((.(((.(((((((((.....((((.......(((((.......)))))....((((((((((.(.((((((......)))).......).).).)))))))).))..)))))))).))))).))).)))))))).))))...)))))..		TCGCAAGTTGGAGGCCTGGCC	3p		TCGCAAGTTGGAGGCCTGGCC	3p		TCGCAAGTTGGAGGCCTGGCC	3p
	Chr14:16268602:16268772:-	171	-79.01	CCGCTGCCGAGGCCTGGCCTCCGTCTTCCGAGCCGGGGCTGACAGCCCCCCGCATGATTGTCCCCGTCGTTTCCCCCCGCGGCCTGTCCCTTGTCCCTTCGAGATCCTTCGCGTCCGGCTGCGGTGGCCGCTGCCCGTGCTCGCAAGTTGGAGGCCTGGCCGACGCGGCTG	..(((((...((((.((((((((.(((.(((((((((.....((((.......(((((.......)))))....((((((((((.(.((((((......)))).......).).).)))))))).))..)))))))).))))).))).)))))))).))))...)))))..		TCGCAAGTTGGAGGCCTGGCC	3p		TCGCAAGTTGGAGGCCTGGCC	3p		TCGCAAGTTGGAGGCCTGGCC	3p
	Chr05:10716732:10716900:-	169	-104.3	CTGCCCGTGCTCGCAAGTTGGAGGCCTGGCCGACGCGGCTGGGGCGGACCGCCGAGCTCGGGGATTGCGAGGAGAGCTCTACGCTGGCGAGGGCGTGGCATTAAATTGCCGTGCGCGCGTGACGCCCCTGCTGCCGAGGCCTGGCCTCCGTCTTCCGAGCCGGGGCAGA	((((((..(((((.(((.((((((((.((((...(((((.((((((..((.(((....)))))...(((.(((....))).)))..(((.(.((((((((......)))))))).).)))..)))))).)))))...)))).)))))))).))).)))))..)))))).					TCGCAAGTTGGAGGCCTGGCC	5p		TCGCAAGTTGGAGGCCTGGCC	5p
novel_mir_91	Chr05:10725952:10726163:-	212	-145.5	GCCGCTGCCCCTGCTCGCAAGTCGGAGGCCTGGCTGACGTGGCTGGTGCGGACCGCCGAGCTTGGGGATTGCGAGGAGAGCTCATGCGTTGGCTCTCCTCGCAATCCCCGACCTCGTGGCGTGACGCCCCTGCTGCCGAGGCCTGGCCTCCGTCTTCCGAGCCGGGCCTGCTGCCGAGGCCTGGCCTCCGTCTTCCGAGCCGGGGCGGCCTG	...((((((((.(((((.(((.((((((((.((((...(..((.((.(((...(((((((.((((((((((((((((((((.((.....)))))))))))))))))))))).)))..))))...))).)).))..)..(((((((((.((.(....).)))))))))))........)))).)))))))).))).))))).))))))))...	21973	CTGCTCGCAAGTCGGAGGCCT	5p	22413	CTGCTCGCAAGTCGGAGGCCT	5p	21323	CTGCTCGCAAGTCGGAGGCCT	5p
novel_mir_92	Chr05:15352557:15352719:-	163	-70	AGACACGCTATGATGGGGAATAAGATGGATAACAGTGGGAATTGGCATTTGATTATTGAAGGAATTTTTAGTAATCCTACAAATTTAAATTCCTAAATAATTAAATACTAATTCCCAAGTTCTCATTGTTGTCCATCTTCAGTCCCCATCAGACTGGGTGACA	...(((.(..(((((((((..((((((((((((((((((((((((.(((((((((((..((((((((...(((....)))......)))))))).))))))))))).))))))))))........))))))))))))))...)))))))))....).)))...	15	TGATGGGGAATAAGATGGATA	5p	15	TGATGGGGAATAAGATGGATA	5p	24	TGATGGGGAATAAGATGGATA	5p
novel_mir_93	Chr05:15479063:15479208:-	146	-35.3	ATTTGGGTCTGATTGAAGGATTTAATTAGGTGCAAGGACTTAATTATACTTTAAACATGTCTAATTAATTTTCTTAGGGGTTTAATTGGTGAAAACTTAAGTTTGGGAGCCCATTTTGGACTTAATTGAGAAGATTAGAATTTTAG	..(((((..((.((((((....(((((((((......)))))))))..)))))).))..))))).((((((((((((.(((((((..(((..((((....))))....)))....)))))))...)))))))))))).........	151	TTTGGACTTAATTGAGAAGATT	3p
	scaffold_1337:6004:6250:-	247	-52.3	TTAATAAGCCAATTTGATTTAATTATGGGCCAAATTAAAGATTAATTATGTTTAAAAATTAATTTGGATTCAATTAAAGGATTTAATTAGGTGTAAAGACTACATTATACTTTAAATGGGTCAAATTAATTTTATTAGGACTTAATTGGTGATTAAATGGGTCAAATTAATTTTATTAGGACTTAATTGGTGAAAAATTAAGTTTAGGAGCTCACTTTGGACTTAATTGAGAAGATTGGAATTTTAG	.(((....(((((((..((((((((.((.(((((...((((((((((.......((((((((((((.(((((.((((((....(((((((.........))).))))..)))))).))))))))))))))))).....((((((.(((.....))).)))))).))))))))))....((((((((((.......))))))))))..........))))).)))))))))).)))))))....))).		TTTGGACTTAATTGAGAAGATT	3p				105	TTTGGACTTAATTGAGAAGATT	3p
novel_mir_94	Chr05:20669788:20669928:-	141	-52.34	GGGCGGTGGTTCTGGTTTGGCCAAGAGACGGAGGCAGCTGGGGAAGAAGAAGGAGGGGCTCTCTAGTTTTGGCCAAAAAAACAGGGGGGTGACTGAGAGAGGGATGAAGGAAGTCGTGGCTCTCTAGTCTCCTGCTGCTTG	(((((((..(((((.(((((((((((...((((((..((..............))..)).))))..)))))))))))....))))).((.((((.((((((..((((......))))..)))))))))).)).))))))).	6	TCTGGTTTGGCCAAGAGACGG	5p
	Chr16:10044662:10044784:-	123	-36.35	CCTCTTCCCCTCACAGATCTGTTCGCCGCTCACCCTCCTTCTTTCCCAAGCAGATCTCCACCTAAAAGGCCCACAGCCGCTCCTTTCGTCTCTAAACTGAACACAGCGGTAGCCCCCGCTATCTTCTTCATCTCCTTCCACCAACCGTGCAGCAGCGTCTCCCTCCCTCAGTCGTTCCTCCTCCTTGCTGCCAGCTACTTGAAGTAAAGGAGAAGAAGAAGTGAACTCAAAAAAAAAAAATCTGCGGTGAAGCAG	.............((((((((((((((((...................(((.........((.....))......((((((...(((((......)).)))...)))))).......)))..(((((((.(((((((.........(.(((((((((.((.........)).)))..........))))))).(((......))).))))))).)))))))......................)))))).)))))		TCTGGTTTGGCCAAGAGACGG	5p
novel_mir_95	Chr05:23408695:23408807:-	113	-21.7	TAAATAATGGATACCTATTTGTTAGGAAATTATATAAATCATATCTTGAAACTTCATGTAACAAATTTAGCTACTGGGTCGAAATGATTTTTTAACATGGTATCGGAGCCTTG	.........((((((....((((((((((((((.....(((.....)))...((((.(((.(.......).))))))).....)))))))))))))).)))))).........	5	AATGATTTTTTAACATGGTAT	3p	5	AATGATTTTTTAACATGGTAT	3p									5
	scaffold_278:35859:36002:-	144	-20.4	CAACATGCTAATTCTATGCGAGAGCCAATCATTCATGAAAAAGTTATATATATTAGAGAATAATATAAATTATATCTTAAGACTTCATCTAATAGTTTAAATTTTTAGGTTAAAATGATTTTTTAACATGGTATTAGAACCTTG	.......(((((.(((((..((((..(((((((.......(((.(((((((((((.....)))))))...)))).)))........((((((.(((....))).))))))...)))))))))))..))))).))))).......		TCTGGTTTGGCCAAGAGACGG	5p
novel_mir_99	Chr06:8220164:8220342:+	179	-69.4	GTGTGTGTGAGCAAGATGGAGAAGCAGGGCACGTGCACTACTAACTCATGCACACAGAGAGGGAGACGCATTTCTTGCTGGAGTTACGAGTTACGACTCTTACCTACTATTGATTTTGTTAGCTCCAGTGAGTTAGTTATTCATGTGCCTGTCTTCCTCATCATGATCACTACCACACC	(((((.((((.((.((((..((((..(((((((((....((((((((........(((((((....).).))))).((((((((((.((((....)))).......(....).......))))))))))))))))))....)))))))))..))))..)))).)).))))...))))).	37	GCAAGATGGAGAAGCAGGGCAC	5p	43	GCAAGATGGAGAAGCAGGGCAC	5p	33	GCAAGATGGAGAAGCAGGGCAC	5p
