# Supplementary material for: Genome-wide expression profiling of microRNAs in poplar upon infection with the foliar rust fungus Melampsora larici-populina
Source: BMC Genomics. 2015 Sep 15;16(1):696. doi: 10.1186/s12864-015-1891-8 (PMC4570220; doi:10.1186/s12864-015-1891-8)
Supplement: Additional file 4: Table S3. — Differentially expressed miRNAs from P. szechuanica and target gene functional annotations. (XLSX 31 kb) [file 12864_2015_1891_MOESM4_ESM.xlsx]

## Sheet: Sheet1
Additional file 4: Table S3 Differentially expressed miRNAs from P. szechuanica and target gene functional annotations
Known miRNA name	targets accession	Function		Novel miRNA name	targets accession	Function
miR1444	Potri.013G064600.1	euchromatic histone-lysine N-methyltransferase		novel_mir_101	-	-
		histone-lysine N-methyltransferase SETD2		novel_mir_106	-	-
		histone-lysine N-methyltransferase SETD1		novel_mir_11	Potri.004G169800.1,Potri.004G169800.2,Potri.004G170300.1,Potri.003G017200.1,Potri.003G026900.1,Potri.018G136100.1,Potri.014G001900.1,Potri.014G002000.1,Potri.014G002200.1,Potri.014G002300.1,Potri.014G003200.2,Potri.014G003200.1,Potri.014G003400.1,Potri.014G003600.2,Potri.014G003600.1,Potri.014G005600.2,Potri.014G005600.1,Potri.014G007600.1,Potri.014G009300.1,Potri.014G009400.1,Potri.014G009400.2,…	disease resistance protein RPM1
	Potri.011G047300.1,Potri.011G108200.1,Potri.011G108300.1,Potri.001G387900.1,Potri.001G388100.1,Potri.001G388300.1,Potri.001G388400.1,Potri.001G388800.1,Potri.001G388800.2,Potri.001G388900.1,Potri.T061900.1,Potri.T062100.1,Potri.T062200.1	polyphenol oxidase			Potri.004G169800.1,Potri.004G169800.2,Potri.004G170300.1,Potri.003G017200.1,Potri.003G026900.1,Potri.018G136100.1,Potri.014G001900.1,Potri.014G002000.1,Potri.014G002200.1,Potri.014G002300.1,Potri.014G003200.2,Potri.014G003200.1,Potri.014G003400.1,Potri.014G003600.2,Potri.014G003600.1,Potri.014G005600.2,Potri.014G005600.1,Potri.014G007600.1,Potri.014G009300.1,Potri.014G009400.1,Potri.014G009400.2,…	DNA-directed RNA polymerases I, II, and III subunit RPABC1
miR160	-	-			Potri.014G003800.1,Potri.014G003800.2	maintenance of ploidy protein MOB1 (MPS1 binder 1)
miR164	Potri.001G396300.1,Potri.001G396400.1,Potri.015G020000.1,Potri.011G115400.1,Potri.005G098200.1,Potri.005G098200.2,Potri.005G098200.3,Potri.012G001400.1,Potri.012G001400.2,Potri.012G001400.3,Potri.007G065400.1,Potri.007G065400.2	-		novel_mir_111	-	-
	Potri.001G262300.1	nonsense-mediated mRNA decay protein 3		novel_mir_118	Potri.006G047300.1,Potri.006G047300.2	calcium-binding protein CML
miR167	Potri.011G091900.1,Potri.011G091900.2,Potri.011G091900.3,Potri.011G091900.4,Potri.011G091900.5,Potri.001G358500.1,Potri.001G358500.2	auxin response factor			Potri.003G077700.1,Potri.001G157100.1,	EREBP-like factor
miR168	Potri.003G154300.1,Potri.003G154300.2,Potri.003G154300.3,Potri.003G154300.5,Potri.003G154300.6,Potri.003G154300.7,Potri.003G154300.8,Potri.003G153600.1,Potri.003G153600.2	-			Potri.006G113200.1,Potri.006G113200.2,Potri.006G113200.3	ath:AT1G20930
	Potri.015G029000.1,Potri.015G029000.2,Potri.012G037100.1,Potri.012G037100.2	argonaute			Potri.006G138500.1,Potri.006G138500.2,Potri.006G138500.3,Potri.006G138500.4,Potri.006G138500.5,Potri.018G063000.1	auxin response factor
miR169	-	-			Potri.006G192800.1,Potri.006G192800.2	NAD+ diphosphatase
miR171	-	-			Potri.T091800.1,Potri.T091800.2	phenylpyruvate tautomerase
miR172	Potri.010G216200.1,Potri.010G216200.2,Potri.010G216200.3,Potri.010G216200.4,Potri.010G216200.5,Potri.010G216200.1,Potri.006G132400.1,Potri.006G132400.2,Potri.016G084500.1Potri.016G084500.2,Potri.007G046200.1,Potri.007G046200.2,Potri.007G046200.3,Potri.005G140700.1,Potri.005G140700.2,Potri.005G140700.3,Potri.005G140700.4,Potri.008G045300.1,Potri.008G045300.2,Potri.008G045300.3,Potri.008G045300.4	AP2-like factor, euAP2 lineage			Potri.T091800.1,Potri.T091800.2	alpha-L-fucosidase 2 [
	Potri.009G009100.1	-			Potri.002G146500.1	UDP-glucuronate 4-epimerase
miR2118	Potri.T003600.1,Potri.T003900.1,Potri.T004100.2,Potri.T045200.1,Potri.T004200.1,Potri.018G136300.1,Potri.T014600.1,Potri.T012900.1	disease resistance protein RPS2			Potri.014G189900.1,Potri.014G189900.2,Potri.014G189900.3,Potri.014G189900.4,Potri.014G189900.5,Potri.014G189900.6	E1A-binding protein p400
		disease resistance protein RPS5			Potri.006G113200.1	osa:4346016
	Potri.T004100.1,Potri.005G041100.2,Potri.005G041300.1,Potri.005G041100.1,Potri.005G042400.2,Potri.005G042400.1,Potri.005G042900.1,Potri.T016200.1,Potri.T016200.2	disease resistance protein RPS2			Potri.006G113200.1,Potri.006G113200.2,Potri.006G113200.3	cyclin-dependent kinase
	Potri.T068700.1,Potri.011G011900.1，Potri.011G013800.1	disease resistance protein RPM1			Potri.001G169900.1,Potri.001G169900.2	transcription initiation factor TFIID subunit 12
	Potri.011G013100.1,Potri.011G015300.1	disease resistance protein RPM1,			Potri.017G069100.1,Potri.007G032700.1,Potri.007G032700.2,Potri.002G028500.1,Potri.002G028500.2,Potri.005G050000.1,Potri.014G084800.1,Potri.014G084800.2,Potri.014G084800.3,Potri.008G124700.1,Potri.001G165800.1	-
		disease resistance protein RPS2		novel_mir_139	Potri.013G005000.1	polygalacturonase
	Potri.008G220200.1,Potri.008G220200.2	disease resistance protein RPM1			Potri.003G186600.1,Potri.003G186600.2Potri.003G186600.3	UV excision repair protein RAD23
		disease resistance protein RPS5			Potri.018G023900.1,Potri.018G023900.2,Potri.018G023900.3	periodic tryptophan protein 2
	Potri.T067800.1,Potri.011G012900.1	-			Potri.014G000600.1	enhancer of polycomb-like protein
miR3627	Potri.006G072900.2,Potri.006G072900.3	Ca2+-transporting ATPase			Potri.014G106800.1,Potri.014G106800.2,Potri.014G106800.3,Potri.014G106800.4,Potri.014G106800.5,Potri.014G106800.6,Potri.014G106800.7,Potri.014G106800.8,Potri.014G106800.9,Potri.014G106800.10,Potri.014G106800.11	LATE ELONGATED HYPOCOTYL
miR394	Potri.018G095700.1,Potri.018G095700.2	glycerol kinase			Potri.014G106800.1,Potri.014G106800.2,Potri.014G106800.3,Potri.014G106800.4,Potri.014G106800.5,Potri.014G106800.6,Potri.014G106800.7,Potri.014G106800.8,Potri.014G106800.9,Potri.014G106800.10,Potri.014G106800.11	circadian clock associated 1
		D-ribulokinase			Potri.013G128500.1,Potri.013G128500.2,Potri.013G128500.3,Potri.013G128500.4,Potri.016G052200.1,Potri.014G063400.1,Potri.014G082600.1,Potri.008G111000.1,Potri.001G033600.1,Potri.001G164900.1,Potri.001G310300.1,Potri.001G320800.1,Potri.001G033600.2	-
	Potri.003G171300.1,Potri.003G171300.2,Potri.003G171300.3,Potri.001G057100.1,Potri.001G057100.2,Potri.001G057100.3	integrator complex subunit 8		novel_mir_144	-	-
miR395	Potri.010G081200.1,Potri.010G081200.2,Potri.010G081200.3,Potri.008G159000.1,Potri.008G159000.2,Potri.008G159000.3	3'-phosphoadenosine 5'-phosphosulfate synthase		novel_mir_16		-
	Potri.001G237300.1,Potri.002G092400.1,Potri.002G092400.2,Potri.002G092400.3,Potri.002G092400.4,Potri.002G092400.5,Potri.002G092400.6,Potri.002G092400.7	-		novel_mir_161	Potri.009G052600.1,Potri.009G052600.2,Potri.009G052600.3	sulfite reductase (ferredoxin)
miR396	-	-			Potri.015G100500.1	-
miR397	Potri.010G183600.1,Potri.010G183600.2,Potri.009G034500.1,Potri.009G042500.1,Potri.009G102700.1,Potri.009G156600.1,Potri.009G156800.1,Potri.004G156400.2,Potri.004G156400.1,Potri.011G120200.1,Potri.011G120300.1,Potri.006G087100.1,Potri.006G094100.1,Potri.006G096900.1,Potri.006G097000.1,Potri.006G097100.1,Potri.016G106000.1,Potri.016G107500.1,Potri.016G112000.2,Potri.016G112000.1,Potri.016G112100.1,…	L-ascorbate oxidase		novel_mir_166	Potri.013G097000.1	maintenance of ploidy protein MOB1 (MPS1 binder 1)
	Potri.014G106000.1,Potri.014G106000.2,Potri.014G106000.3,Potri.014G106000.4,Potri.014G106000.5,Potri.014G106000.6,Potri.014G106000.7,Potri.014G106000.8	pseudo-response regulator 5			Potri.013G097900.1	disease resistance protein RPM1
miR398	Potri.009G067800.1,Potri.009G067800.2	-				DNA-directed RNA polymerases I, II, and III subunit RPABC1
miR399	Potri.011G052600.1	ubiquitin-conjugating enzyme E2 O			Potri.013G098000.1,Potri.013G098300.1,Potri.013G098600.1,Potri.013G098600.2	maintenance of ploidy protein MOB1 (MPS1 binder 1)!
	Potri.012G135300.1,Potri.012G135500.1	-				disease resistance protein RPM1
miR4414	-	-			Potri.014G063300.1,Potri.014G063300.2,Potri.014G063300.3	DNA-directed RNA polymerase, mitochondrial
miR472	Potri.T003600.1,Potri.T003900.1,Potri.T004100.2,Potri.T004200.1,Potri.T045200.1,Potri.T012900.1,Potri.018G136300.1,Potri.T014600.1	disease resistance protein RPS2		novel_mir_169	Potri.T179700.1	-
		disease resistance protein RPS5		novel_mir_172	-	-
	Potri.T068700.1,Potri.011G013800.1	disease resistance protein RPM1		novel_mir_18	Potri.007G133600.1	-
	Potri.011G013100.1,Potri.011G015300.1	disease resistance protein RPM1			Potri.002G003600.1,Potri.002G003600.2,,Potri.002G003600.3,,Potri.002G003600.4,,Potri.002G003600.5,,Potri.002G003600.6,Potri.002G003600.7,,Potri.002G003600.8,	ATP-dependent RNA helicase DDX46/PRP5
		disease resistance protein RPS2		novel_mir_180	-	-
	Potri.T016200.1,Potri.T016200.2,Potri.T004100.1	disease resistance protein RPS2		novel_mir_183	-	-
	Potri.T067800.1,Potri.011G012900.1	-		novel_mir_187	-	-
miR473	-	-		novel_mir_190	-	-
miR475	Potri.004G074500.1,Potri.004G074700.1,Potri.013G032600.1,Potri.013G034200.1,Potri.013G034300.1,Potri.013G034400.1,Potri.T120800.1,Potri.011G003700.1,Potri.011G003700.2,Potri.011G057900.1,Potri.006G242200.1,Potri.006G257300.1,Potri.006G257300.2,Potri.006G271200.1,Potri.006G271400.1,Potri.016G025600.1,Potri.016G026400.1,Potri.019G021200.1,Potri.019G021200.2,Potri.019G062300.1,Potri.014G056400.1,	tRNA (cytosine38-C5)-methyltransferase		novel_mir_191	Potri.009G115200.1，Potri.009G115200.2	interleukin-1 receptor-associated kinase 4
	Potri.004G074700.1,Potri.T120800.1,Potri.011G003700.2	ATP-dependent DNA helicase HFM1/MER3				brassinosteroid insensitive 1-associated receptor kinase 1
	Potri.014G056400.1	structure-specific endonuclease subunit SLX1				omatic embryogenesis receptor kinase 1
	Potri.014G161600.1	RNA-binding protein Musashi			Potri.009G165200.1，Potri.009G165200.2，Potri.009G165200.3	isocitrate dehydrogenase (NAD+)
miR476	Potri.004G074500.1,Potri.004G074700.1,Potri.013G149800.1,Potri.T120800.1,Potri.006G242200.1,Potri.006G242500.1,Potri.006G257300.1,Potri.006G257300.2,Potri.006G271200.1,Potri.006G271400.1,Potri.018G038300.1,Potri.016G026400.1,Potri.007G068400.1,Potri.019G021200.2,Potri.019G021200.1,Potri.019G062300.1,Potri.019G102100.1,Potri.001G379500.1	tRNA (cytosine38-C5)-methyltransferase			Potri.004G156000.1,Potri.004G156000.2Potri.004G156000.3,Potri.004G156000.4Potri.004G156000.5，	phytochrome-interacting factor 3
	Potri.004G074700.1,Potri.T120800.1	ATP-dependent DNA helicase HFM1/MER3			Potri.003G053700.1	peroxidase
	Potri.006G226600.1,Potri.016G053600.1	-			Potri.003G129500.1,Potri.003G129500.2	aminopeptidase N
miR477	Potri.007G116300.1,Potri.007G116300.2	poly(rC)-binding protein 2/3/4			Potri.006G263700.1	phosphatidylinositol-3,4,5-trisphosphate 3-phosphatase
	Potri.009G021900.1,Potri.009G021900.2,Potri.009G021900.3	-			Potri.018G035100.1	LRR receptor-like serine/threonine-protein kinase FLS2
miR482	Potri.017G015300.2,Potri.017G015300.1,Potri.017G015600.2,Potri.017G015600.4,Potri.017G015600.3,Potri.017G015600.1,Potri.004G196100.1,Potri.003G199100.1,Potri.003G199600.1,Potri.003G200800.1	disease resistance protein RPM1			Potri.002G024100.1	exoribonuclease 2
	Potri.001G427700.2,Potri.001G427700.1,Potri.001G432200.1	disease resistance protein RPS2			Potri.019G031900.1	thioredoxin 1
	Potri.001G432200.1	disease resistance protein RPS5				DNA damage-binding protein 1
	Potri.006G007900.1,Potri.006G007900.2	-			Potri.019G103900.1,Potri.019G103900.2,Potri.019G103900.3	serine/threonine-protein kinase PBS1
miR5021	Potri.008G079300.1,Potri.008G079300.2,Potri.008G079300.3,Potri.008G079300.4,Potri.008G079300.5	phosphatidylinositol-bisphosphatase			Potri.008G012700.1	probable steroid reductase DET2
	Potri.013G104400.1,Potri.013G104400.2	-				enoyl reductase
miR530	Potri.014G099700.1	transcription factor MYC2			Potri.012G078200.1,Potri.012G078200.2	phosphatidylinositol glycan, class W
	Potri.004G061800.1	transcription factor TGA，STIP1 homology and U-box containing protein 1 ，vacuolar protein 8				integrator complex subunit 11
	Potri.011G071900.1	1-phosphatidylinositol-3-phosphate 5-kinase ，1-phosphatidylinositol-4-phosphate 5-kinase				E3 ubiquitin-protein ligase RNF13
	Potri.006G127100.3	ethylene-insensitive protein 2			Potri.003G095900.1,Potri.003G095900.2,Potri.003G095900.3,Potri.003G095900.4,Potri.008G129100.1,Potri.008G116100.1,Potri.011G132400.1,Potri.006G180800.1,Potri.006G209500.1,Potri.006G214700.1,Potri.019G031500.1,Potri.019G031500.2	-
	Potri.009G155500.1,Potri.009G155500.2,Potri.009G155500.3	cellular nucleic acid-binding protein		novel_mir_198	Potri.005G031900.1	LRR receptor-like serine/threonine-protein kinase FLS2
	Potri.008G135500.1,Potri.008G135500.2，Potri.010G105600.1	two-component response regulator ARR-B family			Potri.010G028700.1	calcium binding protein 39
	Potri.010G076700.1,Potri.010G076700.2,Potri.010G076700.3,Potri.010G076700.4,Potri.010G076700.5,Potri.018G102800.1,Potri.008G162500.1,Potri.008G162500.2,Potri.008G162500.3,Potri.008G162500.4,Potri.008G162500.5	-				large subunit ribosomal protein L7Ae
miR6300	Potri.005G173600.1	-			Potri.010G202700.1	translation initiation factor 3 subunit A
miR6422	-	-				structural maintenance of chromosome 4
miR6432	-	-				structural maintenance of chromosome 2
miR6434	Potri.T029600.1,Potri.T030800.2	-				homeobox protein cut-like
miR6435	-	-			Potri.009G058900.1,Potri.009G058900.2,Potri.009G058900.3	DNA topoisomerase II
miR6446	Potri.002G257100.1,Potri.002G257100.2	pre-mRNA-processing factor 39			Potri.004G049100.1,Potri.004G049100.2	protein-serine/threonine kinase
miR6449	-	-				ly:ARALYDRAFT_473063
miR6459	Potri.010G050300.1,Potri.002G059300.1,Potri.002G059300.2,Potri.002G059300.3Potri.002G059300.4,Potri.002G059300.5,Potri.002G059300.6,Potri.002G059300.7	-		novel_mir_204	Potri.005G098800.2	solute carrier family 25 (mitochondrial phosphate transporter), member 3
	Potri.003G190300.1,Potri.003G190300.2,Potri.003G190400.1,Potri.003G190700.1,Potri.001G029400.1,Potri.001G034700.1	nucleolar protein 12			Potri.013G136100.1,Potri.007G096800.1,Potri.007G096800.2,Potri.007G096800.3	-
		translation initiation factor 5B		novel_mir_206	Potri.012G054700.1,Potri.012G054700.2	chitin elicitor receptor kinase 1
		mTERF domain-containing protein, mitochondrial				interleukin-1 receptor-associated kinase 4
miR6462	-	-				aly:ARALYDRAFT_313416
miR6466	Potri.012G004400.1,Potri.012G004400.2,Potri.012G004400.3,Potri.012G004400.4,Potri.005G076500.1,Potri.005G076500.2			novel_mir_207	Potri.017G004600.1,Potri.017G005400.1,Potri.017G005700.1,Potri.017G006000.1,Potri.007G143700.1	pop:POPTR_932162
miR7821	Potri.001G379600.1	-			Potri.007G085700.1,Potri.007G085700.2,Potri.007G085700.3	transcription factor TGA
miR827	Potri.003G120600.1,Potri.008G009000.1,Potri.001G111400.1	-			Potri.010G159200.1,Potri.010G159200.2,Potri.010G159200.3,Potri.006G021600.1	-
miR828	Potri.015G010000.1,Potri.008G194200.3,Potri.012G007000.1,Potri.012G007000.2,otri.012G007000.3	-		novel_mir_211	Potri.017G127200.1,Potri.017G127800.1,Potri.017G128000.2,Potri.017G128000.1,Potri.017G133600.1,Potri.017G133700.1,Potri.017G136400.1,Potri.017G136700.1,Potri.017G136900.1,Potri.017G138100.1,Potri.018G080500.1,Potri.018G080700.1,Potri.T105500.1,Potri.001G033100.1,Potri.T096100.1	disease resistance protein RPM1
						DNA-directed RNA polymerases I, II, and III subunit RPABC1
					Potri.017G001200.1,Potri.017G001200.2,Potri.017G001200.3,Potri.007G146600.1	-
				novel_mir_212	Potri.017G062200.1,Potri.016G071700.1	-
				novel_mir_213	Potri.009G014700.1,Potri.009G014700.2	serine/threonine-protein phosphatase 6 regulatory subunit 3
					Potri.007G024200.1	DNA-3-methyladenine glycosylase II
				novel_mir_217	-	-
				novel_mir_220	Potri.004G049100.1，Potri.004G049100.2	protein-serine/threonine kinase
						aly:ARALYDRAFT_473063
				novel_mir_222	Potri.013G108200.2 Potri.013G108200.1	cyclic nucleotide gated channel, other eukaryote
					Potri.001G169600.1,Potri.001G169600.2	myb proto-oncogene protein, plant
					Potri.001G300400.1,Potri.001G300400.2	-
				novel_mir_224	Potri.016G112400.1	|shikimate O-hydroxycinnamoyltransferase
				novel_mir_228	-	-
				novel_mir_229	-	-
				novel_mir_23	-	-
				novel_mir_230	Potri.005G226600.1	CCR4-NOT complex subunit CAF16
				novel_mir_234	Potri.003G196100.1,Potri.003G196100.2	-
					Potri.011G076200.1	alpha-L-fucosidase
						eta-carotene desaturase
				novel_mir_241	Potri.005G232200.2,Potri.005G232200.3	16S rRNA (cytidine1402-2'-O)-methyltransferase
				novel_mir_244	Potri.017G103500.1,Potri.017G103500.2	maintenance of ploidy protein MOB1 (MPS1 binder 1)
						disease resistance protein RPM1
						DNA-directed RNA polymerases I, II, and III subunit RPABC1
					Potri.T073600.1,Potri.T074000.1,Potri.014G064100.1,Potri.014G064500.1,Potri.017G103800.1	maintenance of ploidy protein MOB1 (MPS1 binder 1)
					Potri.T074300.1	maintenance of ploidy protein MOB1 (MPS1 binder 1)
						DNA-directed RNA polymerases I, II, and III subunit RPABC1
					Potri.007G058700.1,Potri.007G058700.2	protein phosphatase
					Potri.014G064300.1	disease resistance protein RPM1
						disease resistance protein RPS2
						disease resistance protein RPS5
					Potri.014G063300.1,Potri.014G063300.2,Potri.014G063300.3	DNA-directed RNA polymerase, mitochondrial
					Potri.014G063500.1	disease resistance protein RPM1
						maintenance of ploidy protein MOB1 (MPS1 binder 1)
					Potri.005G119000.1	structure-specific endonuclease subunit SLX1
						cell division protease FtsH
						ATP-dependent DNA helicase HFM1/MER3
					Potri.002G092500.1	-
				novel_mir_247	Potri.013G108500.1	ubiquitin-conjugating enzyme E2 O
					Potri.016G063900.1	glycerol-3-phosphate acyltransferase
				novel_mir_248	Potri.003G151700.1,Potri.003G151700.2,Potri.003G151700.3,Potri.003G151700.4	endoglucanase
					Potri.T049000.1	disease resistance protein RPM1
						disease resistance protein RPS2
				novel_mir_25	Potri.012G054700.1Potri.012G054700.2,Potri.012G054700.2	interleukin-1 receptor-associated kinase 4
						aly:ARALYDRAFT_313416
						chitin elicitor receptor kinase 1
				novel_mir_250	Potri.019G018800.1	disease resistance protein RPM1
					Potri.T037600.1,Potri.T039900.1	disease resistance protein RPM1
						disease resistance protein RPS2
					Potri.T039100.1,Potri.T039300.1,Potri.006G270000.1	maintenance of ploidy protein MOB1
						disease resistance protein RPM1
						disease resistance protein RPS2
					Potri.T067500.1	disease resistance protein RPM1
						DNA-directed RNA polymerases I, II, and III subunit RPABC1
						disease resistance protein RPS5
					Potri.T068600.1,Potri.011G008600.1,Potri.011G011600.1,Potri.011G060600.1	disease resistance protein RPM1
						DNA-directed RNA polymerases I, II, and III subunit RPABC1
					Potri.T112200.1,Potri.001G363400.1	disease resistance protein RPM1
						DNA-directed RNA polymerases I, II, and III subunit RPABC1
						disease resistance protein RPS2
					Potri.011G008700.1,Potri.011G013400.1,Potri.011G015400.1,Potri.006G269900.1	maintenance of ploidy protein MOB1 (MPS1 binder 1)
						disease resistance protein RPM1
					Potri.011G012400.1,Potri.011G013900.1,Potri.007G099700.1	maintenance of ploidy protein MOB1 (MPS1 binder 1)
					Potri.011G012700.1,Potri.011G013700.1,Potri.011G013700.2,Potri.011G013700.3	maintenance of ploidy protein MOB1 (MPS1 binder 1)
						DNA-directed RNA polymerases I, II, and III subunit RPABC1
					Potri.001G028700.1	DNA-directed RNA polymerases I, II, and III subunit RPABC1
						maintenance of ploidy protein MOB1 (MPS1 binder 1)
						disease resistance protein RPS5
					Potri.011G012900.1	-
				novel_mir_253	-	-
				novel_mir_258	-	-
				novel_mir_262	-	-
				novel_mir_267	Potri.004G082300.2	-
				novel_mir_270	Potri.005G231100.2	extracellular signal-regulated kinase 1/2
					Potri.010G070600.1	serine/threonine kinase 38
					Potri.010G181900.1,Potri.010G181900.2	alpha-soluble NSF attachment protein
					Potri.009G111200.1,Potri.009G111200.2,Potri.009G111200.3,Potri.009G111200.4,Potri.009G111200.5,Potri.009G111200.6,Potri.009G111200.7,Potri.009G111200.8	ariadne-1
					Potri.006G178700.1,Potri.006G178700.2,Potri.006G178700.3	cinnamoyl-CoA reductase
					Potri.018G083400.1,Potri.018G083400.2	Ras-related C3 botulinum toxin substrate 1
					Potri.002G080700.1	beta-galactosidase
					Potri.005G002400.1	MADS-box transcription factor, plant
						MADS-box transcription enhancer factor 2A
						MADS-box transcription factor, other eukaryote
					Potri.014G043100.1	cytochrome P450, family 734, subfamily A, polypeptide 1 (PHYB activation tagged suppressor 1
						cytokinin trans-hydroxylase
					Potri.014G132500.2,Potri.014G132500.1	KUP system potassium uptake protein
					Potri.014G154400.1	aquaporin SIP
					Potri.009G133200.1,Potri.009G046400.1,Potri.003G059000.1,Potri.003G059100.1,Potri.018G077100.1,Potri.016G050300.1,Potri.005G203800.1,Potri.008G151200.1,Potri.008G151200.2,Potri.008G151200.3,Potri.008G151200.4Potri.008G151200.5
				novel_mir_280	-	-
				novel_mir_286	Potri.012G026200.1	-
				novel_mir_290	Potri.001G361600.3,Potri.001G361600.1,Potri.001G361600.2	WRKY transcription factor 33
					Potri.002G037400.1	arabinose-5-phosphate isomerase
				novel_mir_297	Potri.010G028300.1,Potri.010G028300.2	protein kinase A
					Potri.010G093200.1,Potri.010G093200.2	cullin 3
				novel_mir_321	-	-
				novel_mir_322	Potri.006G086200.1,Potri.006G086200.2	exoribonuclease II
						exosome complex exonuclease DIS3/RRP44
				novel_mir_324	Potri.010G112800.1,Potri.010G112800.2,Potri.010G112800.3,Potri.010G112800.4,Potri.010G112800.5,Potri.010G112800.6	auxin efflux carrier family
				novel_mir_325	Potri.003G058700.1	structure-specific endonuclease subunit SLX1
						ATP-dependent DNA helicase HFM1/MER3
				novel_mir_327	Potri.004G054500.1	-
				novel_mir_331	Potri.017G143000.1,Potri.004G079700.1,Potri.T061100.1	nterleukin-1 receptor-associated kinase 4
						osa:4333525
				novel_mir_333	Potri.004G029900.1	tRNA (cytosine38-C5)-methyltransferase
					Potri.006G245800.1,Potri.006G245800.2,Potri.006G245800.3,Potri.006G245800.4
				novel_mir_334	Potri.018G115300.1	-
				novel_mir_342	Potri.006G183500.1,Potri.004G008900.1	-
				novel_mir_343	Potri.001G403500.1,Potri.001G403500.2	-
				novel_mir_346	Potri.003G012400.1,Potri.003G012400.2,Potri.003G012400.3,Potri.003G012400.4,Potri.003G012400.5,Potri.003G012400.6,Potri.003G029600.1,.Potri.003G029600.2,Potri.003G029600.3,Potri.003G144900.1,Potri.003G144900.2	-
				novel_mir_348	-	-
				novel_mir_350	Potri.007G128800.1	-
				novel_mir_351	Potri.003G196100.1,Potri.003G196100.2	-
				novel_mir_357	Potri.T003600.1,Potri.T044800.1,Potri.T045300.2,Potri.T045300.2,Potri.T045300.1,Potri.T045300.1,Potri.T024700.1,Potri.T024900.1,Potri.T025100.1,Potri.T025800.1,Potri.T025800.1,Potri.T026400.1,Potri.T026800.1,Potri.T026700.1,Potri.T026900.1,Potri.T027200.1,Potri.T027500.1,Potri.T027300.1,Potri.T027700.1,Potri.T028100.1,Potri.T028300.1,Potri.019G022800.1,Potri.019G020500.1,Potri.019G020200.2,Potri.…	disease resistance protein RPS2
						disease resistance protein RPS5
					Potri.T045000.1,Potri.T046000.1,Potri.T025300.1,Potri.T026200.1,Potri.T026600.1,Potri.011G127300.2,Potri.T028700.1,Potri.T028000.1,Potri.011G127300.1,Potri.T014900.1,Potri.019G002800.1,Potri.019G002800.2	disease resistance protein RPS2
					Potri.T052400.2,Potri.018G135400.1,Potri.T026000.1,Potri.T026300.1	-
				novel_mir_359	-	-
				novel_mir_36	-	-
				novel_mir_368	Potri.003G190700.1,Potri.001G029400.1,Potri.001G034700.1,Potri.001G034900.1,Potri.001G035300.1	nucleolar protein 12
						translation initiation factor 5B
						mTERF domain-containing protein, mitochondrial
					Potri.011G104700.1,Potri.011G104900.1,Potri.T085700.2,Potri.T085700.3,Potri.T085700.1,Potri.T086100.3,Potri.T086100.1,Potri.T086100.2	LRR receptor-like serine/threonine-protein kinase FLS2
					Potri.002G048300.1,Potri.002G048300.2,Potri.002G048300.3,Potri.002G048300.4,Potri.002G048300.5	polypeptide N-acetylglucosaminyltransferase
				novel_mir_369	Potri.016G115600.1,Potri.016G115600.2,Potri.016G115600.3	-
				novel_mir_38	Potri.007G128600.1	calcium-binding protein CML
					Potri.014G020500.1	ath:AT4G37370
				novel_mir_380	Potri.004G082300.2	-
				novel_mir_381	-	-
				novel_mir_387	Potri.004G025200.1,Potri.004G026100.1	interleukin-1 receptor-associated kinase 4
						serine/threonine-protein kinase PBS1
				novel_mir_390	Potri.017G039100.4,Potri.017G039100.3,Potri.017G039100.2	midasin
				novel_mir_403	Potri.T001600.1	disease resistance protein RPM1
					Potri.006G223000.1	-
				novel_mir_407	-	-
				novel_mir_422	Potri.006G258600.1,Potri.006G258600.2	-
					Potri.016G143000.1	translation initiation factor eIF-2B subunit alpha
				novel_mir_423	Potri.011G057000.2,Potri.011G057000.1	EREBP-like factor
					Potri.003G068000.1,Potri.003G068000.2,Potri.003G068000.3,Potri.003G068000.4,Potri.003G068000.5,Potri.003G068000.6,Potri.003G068000.7,Potri.003G068000.8Potri.003G068000.9Potri.003G068000.10,Potri.012G082500.2,Potri.012G082500.1,Potri.001G166800.1,Potri.001G166800.2,Potri.001G166800.3,Potri.001G166800.4	-
				novel_mir_424	-	-
				novel_mir_429	-	-
				novel_mir_43	Potri.003G152000.1,Potri.001G077600.4,Potri.001G422300.1,Potri.001G078100.1,Potri.001G077600.1,Potri.001G077600.2,Potri.001G077600.3,Potri.003G152300.1,Potri.003G152300.2	-
				novel_mir_439	Potri.003G045200.1	IAA-amino acid hydrolase
					Potri.002G089900.1,Potri.002G089900.2	auxin response factor
				novel_mir_46	Potri.017G057600.1,Potri.017G073500.1,Potri.004G063800.1,Potri.013G069500.1,Potri.002G210600.1,Potri.002G198900.1,Potri.005G145700.1,Potri.001G180900.1,Potri.001G397500.1,Potri.001G429300.1	-
				novel_mir_51	-	-
				novel_mir_53	-	-
				novel_mir_58	Potri.017G119000.1	ath:AT1G28440
				novel_mir_62	-	-
				novel_mir_65	Potri.010G245000.2,Potri.010G245000.1	Fe-S cluster assembly ATP-binding protein
					Potri.014G194600.1	-
				novel_mir_69	Potri.018G023900.3,Potri.018G023900.1,Potri.018G023900.2		periodic tryptophan protein 2
					Potri.008G070300.1,Potri.008G070300.2,Potri.008G070300.3		anaphase-promoting complex subunit 1
					Potri.014G082600.1,Potri.008G111000.1,Potri.006G031800.4,Potri.006G031800.3,Potri.006G031800.1,Potri.006G031800.2,Potri.006G031800.3,Potri.006G031800.4	-
				novel_mir_75	-	-
				novel_mir_83	Potri.003G067600.3,Potri.003G067600.1	lipoxygenase
					Potri.011G049300.1,Potri.011G049300.2,Potri.011G049300.3	-
				novel_mir_86	Potri.006G007300.1	hydroquinone glucosyltransferase
						isoflavone 7-O-glucosyltransferase
				novel_mir_93	Potri.003G041600.1	LRR receptor-like serine/threonine-protein kinase FLS2
