# Supplementary material for: Genome-wide expression profiling of microRNAs in poplar upon infection with the foliar rust fungus Melampsora larici-populina
Source: BMC Genomics. 2015 Sep 15;16(1):696. doi: 10.1186/s12864-015-1891-8 (PMC4570220; doi:10.1186/s12864-015-1891-8)
Supplement: Additional file 5: Table S4. — miRNAs and primer sequences for qRT-PCR. (XLSX 10 kb) [file 12864_2015_1891_MOESM5_ESM.xlsx]

## Sheet: Sheet1
Additional file 5: Table S4 miRNAs and primer sequences for qRT-PCR
miRNA	Primer sequence
miR1444	GTCCACATTCGGTCAATGTTCC
miR394	TTGGCATTCTGTCCACCTCC
miR398	TGTGTTCTCAGGTCGCCCCTG
miR482	TCTTGCCTACTCCTCCCATTCC
miR6462	GAAGGGACAAAAATGGCATAAGA
novel_mir_161	GGATGGGTGAGTGGGGAAGATA
novel_mir_180	GCACACATACTGTTCAGGGCGA
novel_mir_25	GGCGGAATATTTTCGTCGGTAA
novel_mir_357	TGGAGCAGAGCAGAACCAAGAA
novel_mir_368	TTGTAAGGGAAGCCCACATGG
5.8S rRNA	GTCTGCCTGGGTGTCACGCAA
